# Supplementary material for: Transcriptional profiles predict treatment outcome in patients with tuberculosis and diabetes at diagnosis and at two weeks after initiation of anti-tuberculosis treatment
Source: eBioMedicine. 2022 Jul 15;82:104173. doi: 10.1016/j.ebiom.2022.104173 (PMC9297076; doi:10.1016/j.ebiom.2022.104173)
Supplement: Supplementary file 8 [file mmc8.xlsx]

## Sheet: Suppl Table S6A_South Africa
Supplementary Table S6A. dcRT-MLPA gene expression data of the South Africa cohort (normalized to GAPDH and log2-transformed).
ID	Timepoint	Sex	Age_Group	Study_Group	Outcome	AIRE	AREG	ASAP1	BCL2	BLR1	BMP6	BPI	CAMTA1	CASP8	CCL2	CCL3	CCL4	CCL5	CCL11	CCL13	CCL19	CCL22	CCR7	CD3E	CD4	CD8A	CD14	CD19	CD163	CD209	CD274	CLEC7A	CTLA4	CX3CL1	CXCL9	CXCL10	CXCL13	DSE	EGF	FASLG	FCGR1A	FLCN1	FOXP3	FPR1	GATA3	GBP1	GBP2	GBP5	GNLY
SUN59	Diagnosis	Female	41-45	TB-DM	Good	10.28	9.23	10.22	7.64	11.93	12.52	11.58	10.43	11.11	7.64	7.64	11.35	13.4	12.82	8.62	12.39	12.81	14.53	11.08	11.47	12.72	11.42	10.37	11.57	7.64	13.35	10.75	13.27	9.86	14.78	9.88	10.17	7.64	12.2	10.1	12.82	9.88	8.88	14.25	11.81	11.83	14.19	13.54	13.72
SUN68	Diagnosis	Female	26-30	TB-DM	Good	10	9.29	10.02	10.82	11.56	12.03	11.66	10.29	11.65	7.64	7.64	11.36	13.09	12.31	8.34	12.15	12.68	14.51	12.14	12.26	12.52	11.28	10.28	7.64	7.64	12.94	11.23	13.72	9.43	14.21	10.05	10.11	7.64	11.64	9.43	12.34	9.82	8.34	13.55	12.27	11.04	13.83	12.56	13.46
SUN71	Diagnosis	Female	46-50	TB-DM	Good	9.91	7.95	10.29	9.95	11.09	12.01	11.86	10.03	11.68	7.64	7.64	10.56	12.77	12.09	8	11.98	12.38	14	11.18	11.63	12.19	12.65	9.72	11.54	7.64	12.96	11.51	14.07	9.43	14.25	9.96	9.85	7.64	11.47	9.27	12.72	9.6	8.03	13.55	10.9	12.93	14.67	15.11	12.12
SUN112	Diagnosis	Male	56-60	TB-DM	Good	9.89	9.22	10.34	7.64	10.87	11.59	11.23	7.64	11.38	7.64	7.64	10.22	12.27	7.64	8.07	11.72	12.59	14.25	9.71	11.36	11.63	12.26	9.79	11.35	7.64	13.03	10.78	13.13	9.02	13.4	9.97	10.39	7.64	11.36	9.96	13.15	9.93	9.19	14.24	11.51	13.77	14.9	15.87	11.97
SUN125	Diagnosis	Female	41-45	TB-DM	Good	9.91	9.1	11.13	9.92	12	12.08	11.69	10	11.4	7.64	7.64	10.59	12.96	9.5	8.89	12.06	13.43	14.01	11.12	12.12	11.96	12.11	9.97	11.72	7.64	13.19	11.61	13.16	9.39	14.26	9.18	9.92	11.94	11.64	10.1	12.3	9.57	8.77	13.71	11.29	11.71	13.72	13.95	12.42
SUN126	Diagnosis	Male	46-50	TB-DM	Good	9.82	9.25	10.51	10.2	11.45	12.05	11.66	9.92	11.4	7.64	7.64	10.09	13.18	9.26	9.05	12.17	13.5	14.01	10.67	11.31	11.56	12.21	9.66	7.64	7.64	13.21	11.48	13.09	8.97	14.12	9.3	10.13	7.64	11.65	10.52	12.99	9.72	8.61	13.61	11.08	12.86	14.4	14.91	11.86
SUN149	Diagnosis	Male	36-40	TB-DM	Good	9.69	8.53	10.03	7.64	11.33	12.08	11.44	9.76	11.06	7.64	7.64	10.06	12.5	7.64	8.21	11.87	12.18	13.6	10.35	10.9	11.19	12.81	9.39	7.64	7.64	13.18	10.63	12.48	9.01	14.09	9.19	9.81	11.12	11.3	10.15	12.93	9.42	8.59	13.74	10.89	12.94	14.29	14.55	12.03
SUN155	Diagnosis	Female	56-60	TB-DM	Good	10.37	9.43	10.85	10.26	11.82	13	11.77	7.64	11.29	7.64	7.64	10.67	13.15	7.64	8.68	12.13	12.61	14.75	11.35	12.05	12.23	12.36	10.36	11.47	7.64	14.13	10.94	13.21	8.95	14.77	9.52	10.16	7.64	12.15	9.97	12.48	9.83	9.03	14.02	11.85	12.63	14.72	14.46	12.77
SUN162	Diagnosis	Female	51-55	TB-DM	Good	9.07	7.85	10.12	8.66	10.74	11.53	10.76	7.64	11.07	7.64	7.64	9.9	12.61	7.64	7.64	11.4	11.57	13.23	9.79	11.38	11	12.82	8.65	10.59	7.64	12.84	11.04	13.25	8.15	13.47	8.57	9.07	7.64	10.76	9.33	12.59	8.75	8.05	14.75	10.22	12.68	14.38	14.7	12.27
SUN165	Diagnosis	Male	56-60	TB-DM	Good	10.71	9.6	11.4	7.64	12.13	13.33	11.98	10.93	7.64	7.64	7.64	10.49	13.31	7.64	9.3	12.28	12.93	7.64	10.05	11.59	12.34	11.82	10.53	11.88	7.64	14.2	7.64	13.01	10	15.41	10.44	10.76	7.64	12.43	10.83	12.83	10.11	9.64	13.1	11.95	12.45	14.48	14.27	12.68
SUN170	Diagnosis	Female	56-60	TB-DM	Good	10.01	8.7	10.56	10.62	11.79	11.4	11.54	10	12.05	7.64	7.64	11	13.59	10.97	8.63	11.94	12.3	14.13	11.56	12.01	12.38	12.87	10.24	11.3	7.64	12.3	11.16	13.86	8	12.52	9.63	10.4	7.64	10.85	9.76	12.2	10.06	8.7	13.46	11.57	11.89	13.84	13.77	12.87
SUN172	Diagnosis	Male	41-45	TB-DM	Good	9.57	8.4	10.92	10.1	12.41	12.91	11.75	9.71	11.39	7.64	7.64	10.59	13.09	13.01	8.86	12.51	12.16	13.79	10.81	11.73	11.72	12.83	9.44	11.91	7.64	13.79	10.96	13.5	9.03	14.7	9.01	10.11	7.64	11.85	10.22	12.65	9.68	8.61	13.76	11	11.72	13.59	13.42	12.07
SUN59	Month 1	Female	41-45	TB-DM	Good	10.72	9.73	10.98	10.91	12.28	12.93	12.02	10.91	11.15	7.64	7.64	11.66	13.77	13.3	8.85	12.47	14.07	15.14	12	12.72	13.44	10.98	11.05	12.07	7.64	13.67	10.56	13.79	10.32	14.93	10.23	10.53	7.64	12.59	10.19	12.71	10.09	9.07	13.67	12.4	11.3	13.66	12.77	13.85
SUN68	Month 1	Female	26-30	TB-DM	Good	10.27	9.35	10.88	10.99	12.31	12.4	11.93	10.65	11.51	7.64	7.64	11.75	13.78	12.72	8.81	12.43	12.8	14.85	12.21	12.02	13	11.73	10.65	7.64	7.64	13.14	11.07	13.53	10.01	14.33	9.96	10.72	7.64	11.91	9.92	12.59	10.09	8.82	13.73	12.4	11.52	13.53	13.2	14.29
SUN71	Month 1	Female	46-50	TB-DM	Good	8.74	8.5	10.63	10.39	11.96	11.92	11.72	7.64	11.2	7.64	7.64	10.33	12.62	11.92	8.75	12.25	12.16	13.67	11.53	11.77	11.84	12.56	8.89	11.82	7.64	12.66	11.22	13.92	9.41	14.16	8.86	9.58	7.64	11.46	9.76	12.47	9.34	7.64	13.75	11.27	12.12	14.04	14.18	11.46
SUN112	Month 1	Male	56-60	TB-DM	Good	9.65	8.77	10.43	7.64	11.78	11.61	11.58	9.5	11.42	7.64	7.64	11.04	13.25	7.64	8.59	12.14	12.14	13.59	10.63	11.28	11.92	11.94	9.14	7.64	7.64	12.79	11.46	13.7	8.86	13.2	9.08	9.96	7.64	11.25	10.38	12.25	9.52	8.12	14.03	10.64	11.99	13.65	13.96	13.21
SUN124	Month 1	Female	51-55	TB-DM	Good	9.61	9.01	10.85	9.81	12.03	12.14	11.78	7.64	11.04	7.64	7.64	10.71	13.7	9.35	8.55	12.12	13.43	13.58	10.87	11.95	11.61	12.11	9.33	11.66	7.64	13.29	11.61	13.39	9.79	14.47	8.34	10.08	7.64	11.68	10.46	12.39	9.47	8.05	13.63	10.89	11.58	13.52	13.07	11.81
SUN125	Month 1	Female	41-45	TB-DM	Good	10.45	9.47	11.45	10.35	12.26	12.81	12.2	10.36	11.33	7.64	7.64	10.84	13.27	10.35	9.55	12.39	14.08	14.58	11.43	12.27	12.3	11.53	10.42	12.16	7.64	13.84	11.43	13.42	9.99	15.13	9.92	10.29	7.64	12.43	10.65	12.58	9.84	7.64	13.86	11.76	12.66	13.94	13.92	12.85
SUN149	Month 1	Male	36-40	TB-DM	Good	10.15	9.02	10.77	9.9	11.87	12.81	11.78	10.33	7.64	7.64	7.64	10.14	13.32	7.64	8.63	12.25	12.18	14.34	10.74	11.25	11.77	12.06	10.02	7.64	7.64	13.63	11.09	12.98	9.28	14.78	10.44	10.39	7.64	11.88	10.53	12.83	9.78	9.17	13.28	12.03	12.06	14.26	13.95	12.06
SUN155	Month 1	Female	56-60	TB-DM	Good	10.34	9.53	11.12	10.4	11.83	12.94	11.67	10.56	11.17	7.64	7.81	10.85	13.3	7.64	8.86	12.02	12.64	14.55	11.45	12.17	12.66	12.63	10.58	11.81	7.64	13.98	11.22	13.34	9.8	14.93	10.1	10.62	7.64	12.1	10.16	12.19	9.85	9.03	13.9	11.81	12.76	14.57	14.3	12.98
SUN162	Month 1	Female	51-55	TB-DM	Good	10.18	8.9	11.11	10.02	12.38	12.49	11.64	10.27	11.57	7.64	7.64	10.78	13.19	7.64	8.56	11.95	12.58	14.33	11.45	12.28	12.14	12.45	9.79	10.97	7.64	13.39	11.43	13.65	8.64	14.42	9.49	10.47	7.64	11.62	10.13	12.38	9.74	8.43	13.85	11.6	12.05	13.75	13.61	12.7
SUN165	Month 1	Male	56-60	TB-DM	Good	9.13	8.02	11.7	7.64	12.73	13.84	12.27	9.85	7.64	7.64	7.64	10.85	13.03	11.22	9.17	12.41	12.31	13.98	10.75	11.66	12.21	10.67	9.49	12.36	7.64	14.38	10.89	13.88	10.61	15.78	10.38	9.61	7.64	12.95	11.04	12.77	9.97	7.98	13.09	11.36	7.64	7.64	11.28	11.91
SUN170	Month 1	Female	56-60	TB-DM	Good	9.89	8.52	10.72	10.86	11.92	12.31	11.59	9.73	11.68	7.64	7.64	11.21	13.48	7.64	8.46	11.83	12.32	13.96	11.65	11.95	12.39	12.88	10.08	11.42	7.64	13.53	10.79	13.47	9.28	14.35	9.95	10.36	7.64	11.52	9.86	11.66	9.59	8.46	12.93	11.22	7.64	7.64	7.64	13.21
SUN172	Month 1	Male	41-45	TB-DM	Good	10.3	9.75	11.12	10.61	11.95	12.65	11.83	10.27	11.95	7.64	7.64	11.4	13.21	12.21	9.27	12.22	12.59	7.64	11.87	12.38	12.71	12.47	10.5	11.64	7.64	13.42	10.72	13.43	8.89	14.48	9.88	10.78	7.64	11.84	9.89	12.23	10.05	9.1	13.81	11.69	11.7	13.8	13.64	13.67
SUN59	Month 2	Female	41-45	TB-DM	Good	9.33	8.31	10.81	10.67	11.91	12.71	11.8	9.96	11.57	7.64	7.64	11.33	13.49	13.21	9.12	12.51	12.35	14.27	11.43	12.4	12.73	12.17	9.81	7.64	7.64	13.38	10.66	13.74	9.93	14.48	9.43	9.28	7.64	12.39	10.17	12.51	9.61	8.76	14.31	10.88	11.41	14.07	13.16	14.08
SUN68	Month 2	Female	26-30	TB-DM	Good	9.74	8.68	10.89	10.65	11.82	12.07	11.67	9.83	11.53	7.64	7.64	11.4	13.04	12.37	8.69	12.26	12.3	14.14	11.59	11.86	12.22	11.79	9.93	7.64	7.64	13.12	11.35	13.62	9.2	13.92	8.9	10.07	7.64	11.76	9.43	12.58	9.55	8.37	14.32	12.13	11.98	14.25	13.41	13.68
SUN71	Month 2	Female	46-50	TB-DM	Good	10.15	8.74	10.57	10.59	11.96	12.65	11.74	10.66	11.63	7.64	7.64	11.43	13.76	12.59	8.29	12.32	12.66	14.77	12.47	12.4	13.22	11.6	10.47	7.64	7.64	13.53	10.92	14.03	10.06	14.81	10.29	10.46	12.41	12	9.67	12.78	9.76	8.71	14	12.58	12.59	14.88	14.63	14.18
SUN112	Month 2	Male	56-60	TB-DM	Good	10.71	9.52	10.09	10.46	11.47	11.32	11.72	11.21	11.74	7.64	7.64	11.58	12.96	7.64	9.33	12.12	12.93	15.28	11.42	12.29	12.88	11.7	11.04	7.64	7.64	12.84	10.64	13.52	8.99	12.51	10.6	10.43	7.64	11.01	10.22	12.29	10	9.7	13.37	12.28	12.01	13.76	13.79	13.6
SUN124	Month 2	Female	51-55	TB-DM	Good	10.95	9.64	11.33	7.64	12.47	13.21	12.14	11.16	7.64	7.64	7.64	11.1	13.3	10.42	9.28	12.36	14.03	15.07	11.3	12.33	12.71	11.03	10.94	12.24	7.64	14.38	11.11	13.36	10.8	15.48	9.79	10.38	7.64	12.74	10.95	12.87	10.32	9.8	13.7	12.25	12.05	14.36	13.52	12.91
SUN125	Month 2	Female	41-45	TB-DM	Good	10.12	9.32	11.12	10.42	11.74	12.08	11.67	7.64	11.83	7.64	7.64	10.65	12.69	9.62	8.69	11.97	13.55	14.23	11.82	12.27	12.24	12.14	10.08	11.7	7.64	13.11	11.72	13.65	9.31	14.56	8.95	10.16	7.64	11.63	10.01	12.27	9.66	8.72	14	11.75	11.25	13.32	12.53	12.57
SUN126	Month 2	Male	46-50	TB-DM	Good	10.69	9.55	11.06	10.47	12.25	12.78	12.17	10.69	11.39	7.64	7.64	11.04	13.58	10.05	9.54	12.36	14	14.8	11.42	12.33	12.64	11.03	10.58	7.64	7.64	13.78	10.71	13.18	10.19	14.87	9.99	10.58	7.64	12.33	10.88	12.52	9.98	9.16	13.21	11.98	11.04	13.71	11.99	13.56
SUN149	Month 2	Male	36-40	TB-DM	Good	10.34	8.94	10.98	7.64	11.63	13.2	11.79	10.31	11.2	7.64	7.64	11.12	13.27	10.46	8.5	12.1	12.58	14.51	11.25	12.09	12.02	12.91	10.05	11.51	7.64	14.12	11.38	13.22	9.98	15.26	11.43	10.17	12.14	12.16	10.47	12.58	9.79	8.98	13.49	11.85	13.1	14.85	13.2	13.73
SUN155	Month 2	Female	56-60	TB-DM	Good	10.24	9.34	10.79	10.16	12.11	12.89	11.58	10.37	11.02	7.64	7.64	11.04	13.35	7.64	9.03	12.06	12.61	7.64	11.37	12.27	12.39	12.5	10.47	11.5	7.64	14	10.61	13.01	9.81	14.83	9.81	10.51	7.64	12.01	10.31	12.3	9.77	9.47	13.93	11.86	11.64	14.13	12.67	13.65
SUN162	Month 2	Female	51-55	TB-DM	Good	10.58	9.45	11.1	10.5	11.46	12.79	11.47	10.73	12.29	7.64	7.64	11.14	13.47	12.36	8.86	11.93	12.75	14.9	12.3	12.56	12.72	12.14	10.46	11.36	7.64	13.86	11.36	13.42	9.04	14.38	9.74	10.61	7.64	11.89	9.44	12.29	10.01	9.38	14.27	12.27	12.65	14.69	14.24	14.06
SUN165	Month 2	Male	56-60	TB-DM	Good	10.16	9.35	11.45	9.47	12.26	13.41	11.84	10.6	11.09	7.64	7.64	11.11	13.5	10.77	8.99	12.18	12.69	14.55	11.32	11.94	12.55	11.41	10.37	11.9	7.64	14.13	10.51	13.55	10.25	15.49	10.17	10.46	7.64	12.54	10.69	12.35	9.78	8.78	13.62	11.69	7.64	7.64	7.64	13.77
SUN170	Month 2	Female	56-60	TB-DM	Good	10.43	8.77	11.51	11.06	12.11	13.31	11.65	10.37	11.86	7.64	7.64	11.54	13.56	13.11	8.8	12.03	12.67	14.68	12.07	12.34	12.75	12.37	10.82	11.5	7.64	14.2	10.94	13.84	9.65	15.14	9.88	10.66	7.64	12.36	10.08	12.01	9.8	9.09	13.1	11.58	7.64	7.64	11.71	13.22
SUN172	Month 2	Male	41-45	TB-DM	Good	10.56	9.78	11.26	10.83	12.22	12.37	12.09	10.59	11.6	7.64	7.64	11.39	13.28	7.64	9.75	12.41	12.92	7.64	11.73	12.44	12.88	12.55	10.72	12.01	7.64	13.21	10.81	13.5	9.34	14.17	10.14	10.8	7.64	11.65	10.29	12.3	10.4	9.41	13.75	11.87	11.47	13.43	12.7	13.49
SUN59	Month 4	Female	41-45	TB-DM	Good	10.5	8.68	10.3	10.85	12.19	12.52	12.01	10.76	11.36	7.64	7.64	11.34	13.52	13.06	8.86	12.39	14.2	15.03	12.23	12.59	13.31	11.31	10.91	7.64	7.64	13.21	10.91	14.02	10.08	14.46	10.35	10.45	7.64	12.09	10.2	12.61	9.97	7.64	13.49	12.31	11.4	13.55	13.01	13.49
SUN68	Month 4	Female	26-30	TB-DM	Good	10.17	8.86	10.91	10.78	12.18	12.06	11.94	10.47	11.48	7.64	7.64	11.6	13.73	12.36	8.57	12.22	12.63	14.54	11.91	11.93	12.7	12.11	10.28	11.26	7.64	12.79	10.92	13.78	9.47	13.98	9.72	10.23	11.86	11.51	9.99	12.39	9.74	8.67	13.32	12.14	11.33	13.59	14.26	13.83
SUN71	Month 4	Female	46-50	TB-DM	Good	9.14	8.82	11.15	10.27	12.6	12.74	12.02	7.64	11.25	7.64	7.64	10.04	12.62	12.72	8.74	12.39	12.56	14.42	11.7	12.12	12.38	11.67	9.87	11.73	7.64	13.48	11.37	14.38	10.04	14.86	8.99	9.93	7.64	12.26	10.08	12.74	9.67	8.3	13.81	11.92	12.51	14.67	13.35	11.57
SUN112	Month 4	Male	56-60	TB-DM	Good	9.08	8.18	10.61	10.68	11.75	11.58	11.94	9.64	11.72	7.64	7.64	10.93	12.54	7.64	8.91	12.15	12.34	14	11.83	12.24	12.1	11.77	9.47	11.8	7.64	13.07	11.52	14.47	8.37	13.13	9.88	9.27	7.64	11.15	10.59	11.94	9.54	8.29	13.63	11.96	11.28	12.9	11.71	11.35
SUN124	Month 4	Female	51-55	TB-DM	Good	10.87	9.49	10.5	10.28	12.35	12.03	11.94	10.7	11.42	7.64	7.64	11.36	13.5	9.33	9.21	12.33	14.11	14.87	11.85	12.53	12.56	11.49	10.98	7.64	7.64	13.18	11.15	13.39	9.26	14.06	9.74	10.38	7.64	11.52	10.77	12.34	10.15	9.52	12.99	12.07	11.13	13.2	12.47	12.74
SUN125	Month 4	Female	41-45	TB-DM	Good	10.48	9.28	11.4	10.32	12.09	12.32	11.75	10.57	11.65	7.64	7.64	10.91	12.94	9.8	9.36	12.06	13.93	14.55	11.82	12.42	12.4	12.11	10.46	11.8	7.64	13.42	11.41	13.51	9.89	14.62	9.54	10.41	7.64	12	10.03	12.35	9.92	9.06	14.03	11.83	10.96	13.26	11.87	12.66
SUN126	Month 4	Male	46-50	TB-DM	Good	10.11	9.39	10.29	10.79	11.67	12.05	11.7	10.26	12.15	7.64	7.64	10.68	13.26	9.24	8.85	11.94	14.13	14.5	12.17	12.28	12.49	11.98	10.36	11.61	7.64	12.97	11.51	13.83	9.39	14.14	9.65	10.17	11.87	11.53	10.1	12.05	10	8.47	13.7	11.8	10.92	12.89	11.57	13.07
SUN155	Month 4	Female	56-60	TB-DM	Good	10.16	9.12	10.66	10.57	12.03	12.77	11.72	10.38	11.17	7.64	7.64	11.19	13.29	7.64	8.78	12.07	12.59	14.59	11.78	12.45	12.48	12.15	10.37	7.64	7.64	13.66	11.05	13.33	9.54	14.6	9.69	10.43	7.64	11.96	10.27	12.34	9.7	8.64	13.74	11.68	12.1	13.91	14	13.42
SUN162	Month 4	Female	51-55	TB-DM	Good	9.96	9.11	11.13	10	12.14	12.41	11.6	10.23	11.45	7.64	7.64	11.29	13.89	7.64	8.58	12.02	12.41	7.64	12.05	12.61	12.75	11.96	9.89	11.21	7.64	13.46	11.01	13.69	8.72	14.52	9.29	10.2	7.64	11.5	10.06	12.22	9.62	8.41	13.6	12.03	11.67	13.63	13.38	14.09
SUN165	Month 4	Male	56-60	TB-DM	Good	10.23	9.3	11.09	9.73	12.14	13.02	11.83	10.29	11.47	7.64	7.64	11.46	13.53	10.23	8.99	12.09	12.46	14.4	11.71	12.14	12.93	11.89	10.21	11.58	7.64	13.87	10.73	13.55	9.59	15.12	9.79	10.39	7.64	12.06	10.55	12.16	9.7	8.74	13.41	11.98	7.64	7.64	10.61	14.02
SUN170	Month 4	Female	56-60	TB-DM	Good	10.21	8.78	11.4	10.95	12.49	13.43	12.14	10.3	11.85	7.64	7.64	11.63	13.67	7.64	9.4	12.52	12.59	14.46	11.85	12.5	12.89	11.79	10.81	12.01	7.64	14.36	11.06	13.78	10.14	15.37	9.58	10.43	12.12	12.36	10.89	12.26	9.93	8.98	13.12	11.69	7.64	13.37	7.64	13.36
SUN172	Month 4	Male	41-45	TB-DM	Good	10.35	8.82	11.59	10.63	12.32	13.44	12.1	7.64	11.78	7.64	7.64	11.16	12.7	7.64	9.67	12.54	12.96	15.21	11.83	12.32	12.54	12.18	10.66	12.17	7.64	14.26	11.06	14.09	10.2	15.56	10.16	10.17	7.64	12.6	10.18	12.62	10.2	9.11	13.72	12.79	11.58	7.64	11.87	12.29
SUN59	Month 6	Female	41-45	TB-DM	Good	10.22	9.27	10.28	10.95	12.03	12.46	12.08	10.41	11.71	7.64	7.64	11.7	14	13.08	9.21	12.45	13.98	14.72	12.35	12.55	13.2	11.46	10.63	7.64	7.64	13.39	10.41	13.66	9.65	14.68	9.92	10.17	7.64	12.07	9.85	12.49	9.96	8.57	13.63	12.52	11.39	13.83	13.05	14.05
SUN68	Month 6	Female	26-30	TB-DM	Good	10.54	9.04	10.65	10.67	11.95	12.81	11.9	10.69	11.78	7.64	7.64	12.03	13.17	13.01	8.86	12.49	12.72	14.84	11.82	12.16	12.83	11.87	10.64	7.64	7.64	13.69	11.49	13.95	10.07	15.05	10.71	10.38	7.64	12.25	9.96	12.59	9.68	8.85	14.55	12.07	13.18	15.11	13.23	14.56
SUN71	Month 6	Female	46-50	TB-DM	Good	11.69	9.49	11.03	10.39	12.39	14.14	12.01	11.99	7.64	7.64	7.64	11.83	13.39	14.03	9.03	12.48	13.17	16.04	11.78	12.98	13.79	10.57	11.94	12.23	7.64	14.49	8.43	13.47	11.07	16.35	11.03	10.75	7.64	13.75	10.82	12.47	10.16	10.55	12.69	13.05	7.64	7.64	7.64	14.12
SUN112	Month 6	Male	56-60	TB-DM	Good	9.88	9.27	10.91	10.29	12.52	12.33	11.89	10.63	7.64	7.64	7.64	11.28	13.21	7.64	8.95	12.49	12.78	14.7	11.15	12.93	12.55	11.96	10.61	7.64	7.64	13.59	10.77	13.1	9.55	14.34	9.91	10.42	7.64	11.88	10.97	12.39	10.05	9.2	12.99	11.94	7.64	7.64	11.04	13.13
SUN124	Month 6	Female	51-55	TB-DM	Good	10.6	8.71	10.73	10.14	12.1	12.37	11.95	10.44	11.29	7.64	7.64	11.3	13.49	9.31	9.2	12.3	13.71	14.55	11.81	12.49	12.36	11.46	10.46	11.73	7.64	13.53	11.29	13.19	9.39	14.79	9.38	10.31	7.64	11.74	10.57	12.41	9.99	9.35	12.99	12.09	11.44	7.64	11.64	12.72
SUN125	Month 6	Female	41-45	TB-DM	Good	10.42	9.38	11.05	10.73	12.28	12.17	12.23	7.64	11.32	7.64	7.64	11.08	13.39	9.26	9.4	12.24	14.15	14.73	12.01	12.78	12.67	11.23	10.55	12.2	7.64	13.24	11.38	13.42	9.71	14.21	9.66	10.59	7.64	11.71	10.62	12.57	10.11	9.28	13.67	12.86	12.17	13.91	13.94	13.33
SUN126	Month 6	Male	46-50	TB-DM	Good	10.72	9.46	10.45	10.5	12.25	12.14	12.17	10.84	11.65	7.64	7.64	11.1	13.3	7.64	9.24	12.33	14.04	14.83	11.44	12.26	12.61	11.43	10.68	11.96	7.64	13.05	11.23	13.37	9.68	14.28	9.79	10.64	7.64	11.67	10.58	12.41	9.93	9.03	13.78	11.91	10.86	13.03	11.02	13.29
SUN149	Month 6	Male	36-40	TB-DM	Good	10.25	8.73	10.78	10.03	11.99	13.05	11.64	10.41	11.37	7.64	8.37	11.07	13.22	7.64	8.43	12.16	12.54	14.53	11.65	12.21	12.34	12.02	10.24	11.52	7.64	14.11	10.83	12.77	9.99	14.97	9.89	10.22	7.64	12.16	10.39	12.59	9.81	9.12	13.68	12	11.93	14.58	13.46	13.89
SUN165	Month 6	Male	56-60	TB-DM	Good	10.45	9.26	11.24	9.99	12	13.42	11.96	10.65	11.13	7.64	7.64	12.33	14.13	10.74	9.04	12.26	12.7	14.72	11.87	12.11	13.63	10.99	10.56	7.64	7.64	14.37	10.59	14.21	10.27	15.48	9.96	10.41	7.64	12.53	10.61	12.48	10.15	9.05	12.81	11.87	7.64	7.64	11.45	14.99
SUN170	Month 6	Female	56-60	TB-DM	Good	10.61	8.61	11.52	10.71	12.77	13.91	12.13	10.51	11.5	7.64	11.35	11.72	13.77	13.64	9.21	12.65	12.66	7.64	11.49	12.37	12.88	12.04	10.72	7.64	7.64	14.71	10.91	14.16	10.43	15.82	9.87	10.46	7.64	12.71	11.14	12.78	9.87	9.56	13.07	11.67	11.65	7.64	12.56	13.25
SUN172	Month 6	Male	41-45	TB-DM	Good	10.66	9.7	11.83	10.77	12.38	13.57	12.08	10.91	11.63	7.64	7.64	11.32	13.04	7.64	9.77	12.47	12.83	14.97	11.61	12.28	12.85	12.32	10.77	12.16	7.64	14.27	11.11	13.49	10.77	15.6	10.13	10.71	7.64	12.76	10.83	12.57	10.4	9.36	13.67	12.28	7.64	13.5	7.64	13.2
SUN59	Week 2	Female	41-45	TB-DM	Good	10.65	9.42	10.87	10.2	11.67	12.52	11.63	10.81	10.98	7.64	7.64	11.71	13.79	13.09	8.46	12.2	13.93	7.64	11.73	12.71	13.6	11.88	10.8	11.75	7.64	13.38	10.65	13.65	10.08	14.57	10.34	10.33	7.64	12.04	9.66	12.58	9.97	9.02	13.89	11.33	11.43	14.03	13.76	14
SUN68	Week 2	Female	26-30	TB-DM	Good	10.69	9.46	11.12	7.64	12.25	13.25	12.09	10.97	10.81	7.64	7.64	11.28	13.08	13.48	8.68	12.51	13.04	15.17	11.34	11.97	12.74	10.52	10.74	7.64	7.64	13.99	11.12	13.37	10.67	15.31	10.49	10.62	7.64	12.84	10.36	12.89	10.08	9.3	13.98	12.31	12.07	14.68	13.23	13.53
SUN71	Week 2	Female	46-50	TB-DM	Good	10.14	8.45	10.47	7.64	11.58	12.45	11.87	10.43	11.52	7.64	7.64	10.94	12.91	12.52	8.58	12.22	12.79	7.64	11.45	11.78	12.3	11.91	10.09	7.64	7.64	13.49	10.96	13.36	9.88	14.75	10.12	10.19	12.34	11.91	9.74	12.86	9.94	8.7	14.02	11.93	13.29	14.97	15.22	12.98
SUN112	Week 2	Male	56-60	TB-DM	Good	10.09	9.07	10.57	7.64	11.79	12.25	11.69	10.69	7.64	7.64	7.64	10.75	12.61	9.74	9.11	12.11	12.59	14.57	9.67	11.43	12.05	11.84	10.36	11.71	7.64	13.58	10.91	13	9.63	13.98	9.69	10.35	12.15	11.91	10.67	12.69	9.95	9.59	14.13	11.73	12.32	14.05	14.22	12.77
SUN124	Week 2	Female	51-55	TB-DM	Good	10.77	9.92	10.9	7.64	12.92	12.59	12.44	10.82	7.64	7.64	7.64	10.9	13.13	9.58	9.65	12.68	14.14	14.89	10.79	11.99	12.51	10.2	10.78	12.92	7.64	13.7	11.13	13.15	10.21	14.87	9.91	10.45	7.64	11.93	11.41	13.11	10.21	10.13	13.67	12.03	12.39	14.4	14.45	12.45
SUN125	Week 2	Female	41-45	TB-DM	Good	10.23	9.71	10.89	10.03	11.74	12.18	11.68	7.64	11.26	7.64	7.64	10.77	12.98	7.64	8.82	12.02	13.86	14.36	11.25	12.1	12.1	12.31	10.11	11.79	7.64	13.42	11.41	13.23	9.86	14.38	9.72	10.15	11.96	11.57	10.09	12.49	9.68	8.81	13.87	11.67	12.19	14.28	14.39	12.45
SUN149	Week 2	Male	36-40	TB-DM	Good	9.67	8.78	10.38	9.61	11.64	12.15	11.44	9.95	7.64	7.64	7.64	9.9	13.08	7.64	8.15	11.95	12.16	13.86	10.41	11.08	11.34	12.55	9.54	11.08	7.64	13.19	10.71	12.51	9.04	14.12	9.23	9.78	7.64	11.26	10.31	12.66	9.37	8.74	14.03	11.07	12.02	14.04	13.88	12.19
SUN155	Week 2	Female	56-60	TB-DM	Good	10.38	9.32	11	10.3	12.18	13.12	11.98	10.74	11.21	7.64	7.64	11.06	13.08	7.64	8.95	12.25	12.73	14.89	11.06	12.05	12.48	12.28	10.59	11.75	7.64	14.19	10.73	13.15	9.64	15.02	10.07	10.46	7.64	12.43	10.39	12.64	9.96	9.46	14.16	11.92	12.68	14.82	14.35	13.45
SUN162	Week 2	Female	51-55	TB-DM	Good	10.23	9.31	10.95	9.55	11.58	12.92	11.26	10.35	11.31	7.64	7.64	10.94	13.23	7.64	8.21	11.84	12.57	14.47	11.3	12.09	12.41	12.2	10.01	11.24	7.64	14.01	11.04	13.13	9.61	14.8	9.54	10.22	7.64	12.15	9.82	12.2	9.55	8.65	14.38	11.59	12.24	14.32	13.17	13.92
SUN165	Week 2	Male	56-60	TB-DM	Good	11	9.5	11.66	7.64	12.4	13.59	12.23	10.94	7.64	7.64	7.64	11.05	13.21	10.8	9.42	12.42	12.87	14.97	10.95	12	12.76	11.29	10.67	11.97	7.64	14.35	10.87	13.72	10.82	15.73	10.31	10.85	7.64	12.71	11.12	12.95	10	9.53	13.14	11.9	12.11	14	14.06	13.71
SUN170	Week 2	Female	56-60	TB-DM	Good	9.78	8.33	11.12	10.73	12.06	12.81	11.8	9.67	11.85	7.64	7.64	11.37	13.72	7.64	8.77	12.13	12.52	14.39	11.63	12.08	12.56	12.38	10.22	11.55	7.64	13.87	11.22	13.73	9.45	14.8	10.04	10.4	7.64	11.96	10.18	12.05	10.02	8.68	13.21	11.64	11.19	13.74	11.47	13.38
SUN172	Week 2	Male	41-45	TB-DM	Good	10.84	9.61	11.02	10.25	12.45	12.61	12.04	11.08	11.36	7.64	7.64	11.01	13.23	12.17	9.61	12.74	13	15.1	11.29	12.26	12.91	12.01	10.97	12.44	7.64	13.7	10.53	13.44	9	14.39	10.23	10.85	7.64	11.87	10.72	12.53	10.32	10.08	13.83	12.05	11.17	13.7	12.63	13.25
SUN99	Diagnosis	Female	21-25	TB-only	Good	10.38	9.3	10.38	10.29	11.43	11.77	11.26	10.87	11.86	7.64	7.64	10.61	12.58	7.64	7.95	11.75	12.79	14.9	11.4	12.1	12.66	12.36	10.36	11.55	7.64	12.75	11.46	14.03	8.99	13.96	10	10.4	7.64	11.38	9.62	12.02	9.98	8.68	13.85	12.01	11.51	13.72	14.06	12.72
SUN117	Diagnosis	Male	21-25	TB-only	Good	9.1	8.11	10.31	9.94	10.05	10.23	10.33	9.43	12.08	7.64	7.64	9.99	12.51	7.64	7.64	10.98	12.08	7.64	11.17	11.31	11.26	13.36	8.93	11.23	7.64	11.56	11.16	13.65	7.9	11.53	9.07	9.67	10.56	10.04	7.64	12.2	9.31	7.81	14.6	10.59	11.36	13.06	13.83	12.53
SUN129	Diagnosis	Female	46-50	TB-only	Good	10.65	9.37	10.96	10.31	12.09	12.87	12.08	10.76	11.73	7.64	7.64	11.17	13.03	10.15	9.34	12.43	13.03	14.88	11.51	11.98	12.56	11.03	10.42	12	7.64	13.67	11.51	12.99	10.46	15.13	10.23	10.46	12.69	12.35	10.99	12.75	10.03	8.99	13.97	11.98	11.6	14.04	13.66	13.25
SUN131	Diagnosis	Male	46-50	TB-only	Good	9.87	9.15	11.28	9.97	12.14	12.42	11.77	10.09	11.29	7.64	7.64	11	13.51	9.57	8.89	12.21	13.45	14.02	10.69	11.61	11.83	11.97	9.99	7.64	7.64	13.28	11.02	13.42	9.35	14.69	9.33	10.26	7.64	11.73	10.29	12.25	9.78	8.5	13.53	11.48	7.64	7.64	7.64	12.36
SUN132	Diagnosis	Male	56-60	TB-only	Good	9.39	8.62	10.26	7.64	11.22	11.33	11.55	9.72	11.62	7.64	7.64	10.74	13.05	8.54	8.52	11.8	12.26	13.61	10.61	11.93	11.57	12.63	9.45	11.25	7.64	12.67	11.1	13.05	8.55	13.64	9.57	9.75	11.29	10.85	10.04	12.08	9.43	8.02	13.81	10.9	11.94	13.83	12.96	12.66
SUN139	Diagnosis	Female	31-35	TB-only	Good	9.88	9.12	10.62	9.94	11.27	12.12	11.36	9.73	11.74	7.64	7.64	10.66	12.92	7.64	8.57	11.84	12	13.84	11	11.88	12.13	13.15	9.63	11.43	7.64	13.3	11.59	13.34	8.5	14.27	9.61	9.9	7.64	11.23	9.92	12.85	9.71	8.04	14.54	11	13.36	14.74	14.92	12.43
SUN141	Diagnosis	Female	31-35	TB-only	Good	10.17	9.43	10.97	9.77	11.55	13.07	11.75	10.03	11.3	7.64	7.64	10.26	12.74	7.64	8.98	12.1	12.53	14.2	10.66	11.89	11.72	12.19	9.9	11.67	7.64	14.07	11.36	13.29	9.89	15.15	9.63	10.1	7.64	12.2	10.57	12.72	9.61	8.81	13.94	11.37	12.41	14.31	13.89	11.86
SUN142	Diagnosis	Female	31-35	TB-only	Good	10.31	9.36	11.12	7.64	11.77	13.33	11.89	10.56	11	7.64	7.64	10.68	13.25	7.64	8.82	12.16	12.79	14.48	10.19	11.27	12.31	12.34	10.33	11.82	7.64	14.3	11.24	12.86	10.65	15.44	10.12	10.55	7.64	12.51	10.78	12.85	9.82	9.53	14.04	11.64	13.29	15.05	14.84	13.15
SUN151	Diagnosis	Male	51-55	TB-only	Good	10.72	8.66	11.14	9.75	11.61	13.4	12.15	11.38	11.61	7.64	7.64	10.56	12.78	7.64	9.33	12.24	13.08	15.64	11.35	11.89	12.89	11.13	11.14	12.19	7.64	14.25	10.43	14.05	9.59	15.35	11.8	10.08	7.64	12.46	10.53	12.49	10.04	9.56	13.71	12.98	11.53	7.64	12.06	12.59
SUN154	Diagnosis	Female	31-35	TB-only	Good	10.15	8.28	10.71	9.71	11.34	12.34	11.67	10.16	11.41	7.64	7.64	10.42	12.69	7.64	8.25	11.9	12.37	7.64	10.48	12.06	11.8	12.99	9.75	11.13	7.64	13.64	10.84	13.12	9.06	14.39	9.56	10.29	11.48	11.48	10.18	12.68	9.68	9.04	14.16	11.23	13.15	14.84	14.8	12.76
SUN156	Diagnosis	Female	41-45	TB-only	Good	10.33	9.2	10.97	10.3	11.94	13.04	11.82	10.74	11.45	7.64	7.64	11.45	13.7	7.64	8.86	12.17	12.75	14.68	11.82	12.73	12.45	12.13	10.5	11.77	7.64	13.92	10.69	13.46	9.65	14.94	9.63	10.32	7.64	12.13	10.5	12.43	9.84	9.02	13.89	11.97	11.64	13.86	12.03	14.02
SUN158	Diagnosis	Male	46-50	TB-only	Good	10.23	9.44	10.93	9.49	11.91	12.7	11.44	10.36	11.7	7.64	7.82	11.86	13.08	7.64	8.82	12.04	12.6	14.37	11.27	12.17	12.85	12.42	10.32	11.33	7.64	13.66	11.23	13.53	9.48	14.69	9.57	10.56	7.64	11.99	10.16	12.1	9.94	8.91	13.89	11.72	12.29	14.3	13.32	13.39
SUN166	Diagnosis	Male	51-55	TB-only	Good	10.17	8.79	11.11	10.28	12.16	12.62	11.67	10.25	11.73	7.64	7.64	11.42	13.47	9.78	8.35	12.05	12.56	14.3	11.85	12.12	12.37	12.57	10.3	11.15	7.64	13.57	10.97	13.54	9.02	14.62	9.45	10.06	7.64	11.59	10.08	11.99	9.89	8.79	13.66	11.96	11.07	7.64	10.69	14.07
SUN99	Month 1	Female	21-25	TB-only	Good	10.66	9.46	11.2	10.64	12.29	12.68	11.73	11.21	11.53	7.64	7.64	10.81	11.14	7.64	8.62	12.07	13.27	15.78	12.02	12.54	12.87	11.82	11.09	11.69	7.64	13.4	7.64	13.91	9.44	14.78	10.53	10.52	7.64	12.15	10.33	12.13	10.15	9.87	13.06	13.18	10.85	13.5	11.19	11.94
SUN117	Month 1	Male	21-25	TB-only	Good	9.34	8.27	10.48	10.16	11.79	11.42	11.3	10.03	11.36	7.64	7.64	10.92	13.16	7.64	8.21	11.7	12.34	7.64	10.92	12.11	11.94	13.11	9.76	10.82	7.64	12.82	10.83	13.27	8.67	13.56	9.35	9.87	11.29	10.88	10.17	12.02	9.51	8.52	13.22	11.14	10.6	12.82	12.24	13.7
SUN131	Month 1	Male	46-50	TB-only	Good	9.86	8.66	11.22	10.12	12.16	12.01	11.85	9.96	11.77	7.64	7.64	11.75	13.23	9.17	8.89	12	13.39	14	11.47	12.34	12.04	12.04	10.02	11.77	7.64	13.12	11.58	13.75	8.88	14.32	9.11	10.1	7.64	11.44	10.54	12.25	9.5	8.48	13.78	11.97	10.75	12.96	11.23	13.21
SUN132	Month 1	Male	56-60	TB-only	Good	9.93	8.96	10.48	7.64	12	12.19	11.69	10.24	7.64	7.64	7.64	11.18	13.98	9.64	8.66	12.14	12.59	14.26	11.31	12.54	12.33	12.19	10.2	7.64	7.64	13.4	10.28	13.33	9.28	14.53	9.92	9.98	7.64	11.53	10.42	12.21	9.89	8.75	12.9	11.28	10.96	13.72	12.5	13.52
SUN141	Month 1	Female	31-35	TB-only	Good	10.34	9.13	11.24	7.64	12.11	13.21	11.87	10.52	7.64	7.64	7.64	10.39	12.63	7.64	8.95	12.26	12.57	14.53	11.25	11.89	12.3	12.11	10.24	7.64	7.64	14.08	11.09	13.41	10.09	15.25	9.55	10.39	7.64	12.39	10.52	12.53	9.75	8.69	13.99	11.79	12.15	14.19	13.48	12.13
SUN146	Month 1	Male	51-55	TB-only	Good	9.83	8.56	11.09	9.99	11.32	12.29	11.41	9.9	11.72	7.64	7.64	10.99	13.19	7.64	7.88	11.8	12.19	13.76	11.4	12.04	12.28	12.92	9.48	11.28	7.64	13.09	11.38	13.8	9	14.4	9.1	9.89	7.64	11.4	9.83	12.01	9.78	8.21	13.76	11.95	11.6	13.69	13.55	13.67
SUN151	Month 1	Male	51-55	TB-only	Good	9.99	8.93	11.08	10.47	11.6	12.26	11.52	9.96	11.97	7.64	7.64	11.66	13.78	7.64	8.25	11.88	12.4	14.19	12.06	12.25	12.79	12.24	10.23	11.22	7.64	13.29	11.06	13.55	9.02	14.19	9.66	10.07	7.64	11.42	9.8	11.85	9.71	8.58	13.61	11.94	10.8	13.53	12.34	13.83
SUN152	Month 1	Male	51-55	TB-only	Good	9.13	7.76	10.22	10.1	10.92	11.58	11.05	8.89	11.5	7.64	7.64	11.64	14.15	7.64	8.12	11.58	11.72	13.09	12.13	12	12.58	12.27	8.73	11	7.64	12.64	10.71	13.92	8.4	13.71	8.37	9.47	10.69	10.79	9.31	11.66	8.99	7.67	13.48	11.06	9.98	12.48	11.7	15.07
SUN158	Month 1	Male	46-50	TB-only	Good	9.81	9.1	10.45	7.64	11.69	12.03	11.29	7.64	10.9	7.64	7.64	11.61	13.81	7.64	8.26	11.77	12.36	13.9	10.92	11.57	12.64	11.93	9.77	11.15	7.64	13.11	10.52	12.94	9.1	14.09	9.39	10	7.64	11.22	10.1	12.11	9.53	8.43	13.45	11.05	11.51	13.45	13.8	13.62
SUN166	Month 1	Male	51-55	TB-only	Good	10.97	9.32	11.1	10.34	12.22	12.87	11.74	10.82	11.74	7.64	7.64	11.79	13.1	10.02	8.81	12.07	12.4	7.64	11.81	12.13	12.86	12.09	11	11.47	7.64	13.95	10.42	13.59	9.61	14.83	10.29	10.69	7.64	11.87	10.28	12.08	10.06	9.76	13.58	12.31	10.94	7.64	11.47	13.66
SUN99	Month 2	Female	21-25	TB-only	Good	10.94	9.39	11.05	10.59	12.34	12.71	11.77	11.4	11.47	7.64	7.64	11.07	11.8	7.64	8.66	12.18	13.01	15.56	11.66	12.18	12.87	11.67	11.34	11.53	7.64	13.55	11.23	14.22	9.89	14.8	10.76	10.6	7.64	12.27	10.38	12.3	10.02	9.38	13.87	12.92	11.02	13.35	11.33	12.61
SUN117	Month 2	Male	21-25	TB-only	Good	9.18	8.53	10.19	10.02	11.3	11.19	11.17	9.93	11.36	7.64	7.64	10.48	13.06	7.64	7.69	11.53	12.27	13.79	10.93	11.93	11.81	13.21	9.51	10.89	7.64	12.5	11.1	13.35	8.57	13.4	9.07	9.9	7.64	10.75	10	12.16	9.42	8.03	13.4	11.18	11.35	13.14	13.7	13.45
SUN129	Month 2	Female	46-50	TB-only	Good	9.68	8.81	10.29	10.39	11.65	11.81	11.69	9.89	11.42	7.64	7.64	10.76	13.2	9.02	8.5	12.01	12.6	14	11.86	11.97	12.13	11.19	9.78	11.61	7.64	12.84	10.95	12.93	8.94	14.16	9.21	9.95	11.68	11.34	9.89	11.99	9.52	8.36	13.1	11.74	10.22	12.85	11.3	13.17
SUN131	Month 2	Male	46-50	TB-only	Good	10.29	9.15	10.73	10.24	12.33	11.76	11.79	10.41	11.47	7.64	7.64	11.82	13.2	9.05	8.91	12.18	12.59	14.47	11.34	12.39	12.19	11.95	10.4	11.43	7.64	12.8	11.22	13.45	9.25	13.94	9.56	10.58	7.64	11.25	10.37	12.29	9.9	8.94	13.42	11.9	12.23	13.82	14.45	12.84
SUN132	Month 2	Male	56-60	TB-only	Good	10.46	8.94	10.22	10.03	12.12	12.15	11.68	10.44	11.14	7.64	7.64	10.98	13.45	9.2	8.82	12.11	12.91	14.52	11.21	12.5	12.28	12	10.59	11.5	7.64	13.41	10.69	13.09	9.36	14.55	10.11	10.4	7.64	11.45	10.52	12.35	9.53	9.11	13.36	11.75	11.46	14.03	13.1	13.81
SUN141	Month 2	Female	31-35	TB-only	Good	9.81	8.82	11.29	10.24	10.69	12.69	11.49	7.64	12.16	7.64	7.64	10.67	13.24	7.64	8.6	11.9	12.3	14.24	11.93	12.14	12.19	12.08	9.84	11.55	7.64	13.59	11.56	13.7	9.42	14.96	9.13	10.16	7.64	11.61	9.68	11.86	9.77	8.15	13.62	11.44	11.75	13.85	13.21	12
SUN146	Month 2	Male	51-55	TB-only	Good	10.48	9.39	11.68	10.15	12.22	13.62	12.03	10.62	11.48	7.64	7.64	11.59	13.62	7.64	8.83	12.42	12.75	14.69	11.62	12.15	12.99	11.42	10.48	11.62	7.64	14.44	11.05	13.74	10.65	15.69	10.03	10.42	7.64	12.7	10.71	12.47	10.41	9.07	13.99	12.62	11.31	14.26	12.89	14.19
SUN151	Month 2	Male	51-55	TB-only	Good	10.04	8.51	10.81	10.07	11.76	12.43	11.56	10.05	11.6	7.64	7.92	11.32	13.92	7.64	8.31	11.8	12.18	14.16	11.69	12.22	12.42	11.84	10.26	11.33	7.64	13.23	11.01	13.16	9.09	14.37	9.53	10.39	7.64	11.5	9.75	11.81	9.62	8.59	13.61	11.44	10.57	13.29	11.13	13.73
SUN152	Month 2	Male	51-55	TB-only	Good	9.57	8.65	10.43	9.85	11.6	11.99	11.31	9.59	11.38	7.64	7.64	10.86	13.5	7.64	8.48	11.72	11.91	13.73	11.19	11.84	12.06	13.01	9.34	11.23	7.64	12.67	10.83	13.41	8.33	14.07	9.02	10.13	7.64	11.11	9.51	11.94	9.34	7.77	13.62	11.11	10.96	13.12	12.89	13.4
SUN158	Month 2	Male	46-50	TB-only	Good	10.17	9.11	10.59	9.06	11.37	12.39	11.32	7.64	11.93	7.64	7.64	11.73	13.24	7.64	8.58	11.79	12.44	14.26	11.52	12.03	12.67	12.26	10.25	11.06	7.64	13.33	10.87	13.24	9	14.34	9.45	10.17	7.64	11.62	9.79	11.78	9.73	8.61	13.82	11.53	11.51	13.46	12.85	13.62
SUN166	Month 2	Male	51-55	TB-only	Good	9.81	8.76	10.87	9.59	11.9	12.42	11.44	10	10.87	7.64	7.64	10.76	13.4	9.76	8.24	11.79	12.41	13.93	10.82	11.39	11.79	12.79	9.71	11.18	7.64	13.38	10.51	12.88	9.11	14.42	9.2	10.26	11.32	11.35	10.13	11.92	9.61	8.47	13.49	11.35	7.64	7.64	7.64	13.26
SUN99	Month 4	Female	21-25	TB-only	Good	10.4	9.3	10.86	9.97	12.01	12.32	11.45	11.01	11.6	7.64	7.64	10.14	11.35	12.01	8.41	12	12.96	15.26	11.1	11.57	12.29	11.95	10.7	11.7	7.64	13.15	10.35	13.53	9.79	14.49	10.25	10.29	7.64	11.87	10.01	11.97	10.04	9.34	13.84	10.78	7.64	13.54	12.53	11.39
SUN117	Month 4	Male	21-25	TB-only	Good	9.41	8.82	10.33	10.12	11.47	11.53	11.41	9.92	11.69	7.64	7.64	11.02	13.43	7.64	8.38	11.65	11.89	13.98	11.46	11.98	12.18	12.75	9.55	10.77	7.64	12.72	11.13	13.52	9.29	13.67	9.47	9.71	7.64	10.95	10.02	12.05	9.34	8.13	13.05	11.09	11.31	13.42	13.47	14.08
SUN129	Month 4	Female	46-50	TB-only	Good	10.61	9.13	11.27	10.13	12.65	12.5	11.92	10.46	11.13	7.64	7.64	11.05	13.15	9.85	8.98	12.3	13.89	14.62	11.3	12.08	12.23	11.31	10.35	11.64	7.64	13.63	11.2	13.16	9.69	14.77	9.82	10.65	7.64	12.05	10.45	12.58	9.94	9.14	13.59	12.04	12.01	13.85	13.49	13.01
SUN131	Month 4	Male	46-50	TB-only	Good	9.7	8.46	11.4	10.23	11.74	11.89	11.5	10.01	12.16	7.64	7.64	11.71	13.08	9.14	8.76	11.95	12.77	14	11.14	11.81	11.82	12.81	10.07	7.64	7.64	12.82	11.62	13.99	8.98	14.34	8.93	10.24	7.64	11.26	10.23	11.87	9.67	8.41	13.93	11.37	7.64	12.67	10.41	12.91
SUN132	Month 4	Male	56-60	TB-only	Good	9.83	8.18	9.65	10.1	11.33	11.28	11.74	9.65	11.92	7.64	7.64	11.44	13.91	8.45	8.7	12.02	12.15	7.64	11.66	12.23	12.09	12.41	9.71	11.59	7.64	12.53	10.81	13.71	7.78	13.63	9.13	9.77	7.64	10.66	10.31	11.9	9.59	7.81	13.18	10.95	11.3	12.93	12.48	13.82
SUN141	Month 4	Female	31-35	TB-only	Good	10.19	8.97	11.4	10.07	11.41	12.9	11.61	10.37	11.77	7.64	7.64	10.7	12.78	7.64	8.98	12.1	12.53	14.32	10.87	11.75	12.05	12.17	10.16	11.57	7.64	13.93	11.45	13.52	9.34	15.09	9.26	10.33	7.64	11.96	10.37	12.12	9.81	8.36	14.4	11.64	11.63	14.06	12.55	12.32
SUN146	Month 4	Male	51-55	TB-only	Good	10.04	8.8	11.3	10.47	12	12.95	11.72	10.26	11.89	7.64	7.64	11.81	13.73	7.64	8.48	12.18	12.48	14.12	11.99	12.24	12.82	12.11	10.09	11.25	7.64	13.89	11.14	13.56	10	14.91	9.6	10.28	7.64	12.18	10.25	12	9.82	8.73	13.98	12.42	10.63	13.75	10.81	14.49
SUN151	Month 4	Male	51-55	TB-only	Good	9.6	8.64	11	9.9	11.45	11.97	11.44	9.72	11.62	7.64	7.64	10.8	13.32	11.63	8.42	11.85	12.2	7.64	11.1	11.6	11.91	12.07	9.69	11.24	7.64	13.15	11.19	13.23	8.77	13.91	9.28	9.99	7.64	11.15	9.69	11.87	9.42	8.22	14.03	11.09	10.68	13.36	11.67	13.02
SUN152	Month 4	Male	51-55	TB-only	Good	9.67	8.08	10.53	9.85	11.3	11.8	11.26	9.54	11.49	7.64	7.64	11.68	13.86	7.64	8.18	11.67	12.15	13.72	11.73	11.63	12.37	12.49	9.48	11.1	7.64	12.8	10.68	13.73	8.66	13.87	8.9	10.14	7.64	10.83	9.48	11.64	9.45	8.11	13.58	11.47	9.8	13.01	10.48	14.69
SUN158	Month 4	Male	46-50	TB-only	Good	10.1	9.02	11	7.64	11.99	12.79	11.75	10.44	11.63	7.64	7.64	12.02	13.39	7.64	8.59	12.05	12.52	14.33	11.58	12.32	12.95	11.94	10.25	11.45	7.64	13.69	11.07	13.48	9.71	14.72	9.34	10.47	7.64	11.89	10.13	12.14	9.7	8.41	13.94	11.68	11.16	13.31	11.16	13.94
SUN166	Month 4	Male	51-55	TB-only	Good	10.18	8.92	11.32	10.73	12	12.7	11.63	10.08	11.93	7.64	7.64	11.03	13.35	9.76	8.61	12.1	12.51	14.35	11.7	11.53	12.16	12.63	10.2	7.64	7.64	13.75	10.99	13.48	8.86	14.73	9.99	10.18	7.64	11.64	9.67	12.17	9.79	8.73	14.41	11.65	7.64	13.8	7.64	13.63
SUN99	Month 6	Female	21-25	TB-only	Good	10.46	9.39	10.97	10.46	12.2	12.3	11.64	10.76	11.48	7.64	7.64	10.88	12.92	7.64	8.56	12.19	12.75	14.79	11.24	12.18	12.4	11.9	10.59	11.63	7.64	13.27	10.87	13.57	9.45	14.5	10.03	10.34	7.64	11.82	10.27	12.08	9.89	8.75	13.86	12.01	10.27	13.54	11.08	12.73
SUN117	Month 6	Male	21-25	TB-only	Good	9.72	8.71	10.38	10.54	11.57	11.65	11.22	10.18	11.87	7.64	7.64	11.68	13.99	7.64	7.99	11.76	12.52	14.25	11.89	12.02	12.88	12.2	9.92	10.5	7.64	12.91	10.8	13.87	8.86	13.57	10.12	10.12	7.64	11.14	9.81	12.02	9.51	8.53	13.04	11.57	10.6	13.37	12.55	15.1
SUN131	Month 6	Male	46-50	TB-only	Good	10	8.61	11.36	10.11	11.68	12.25	11.61	10.16	12.12	7.64	7.64	11.57	13.09	9.56	8.74	12.04	12.5	14.1	11.02	11.92	11.74	12.57	10.15	11.3	7.64	13.58	11.33	13.93	9.6	14.35	9.13	10.15	7.64	11.73	10.16	11.99	9.68	8.97	13.73	11.24	10.46	12.81	7.64	13
SUN132	Month 6	Male	56-60	TB-only	Good	10.53	8.6	10.36	7.64	12	13.02	11.98	10.65	7.64	7.64	7.93	11.87	14.1	10.23	8.81	12.24	12.51	14.47	11.42	12.11	12.47	11.08	10.41	11.89	7.64	14.19	10.34	13.32	10.16	15.53	9.68	10.24	12.89	12.39	10.72	12.32	9.57	9.1	13.04	11.55	11.42	7.64	11.39	14.73
SUN141	Month 6	Female	31-35	TB-only	Good	9.07	7.64	11.79	7.64	12.3	13.9	12.09	9.31	11.63	7.64	7.64	10.66	13.49	7.64	9.26	12.48	12.14	13.64	11.25	12.24	11.71	11.73	8.88	12.12	7.64	14.6	11.47	13.96	10.61	16.02	9.4	8.66	7.64	12.9	11.1	12.7	9.43	8.43	14	11.3	11.86	14.54	11.84	12.53
SUN146	Month 6	Male	51-55	TB-only	Good	10.05	8.92	11.2	10.51	11.88	12.8	11.65	10.23	11.92	7.64	7.64	11.64	13.7	7.64	8.62	12.1	12.5	14.22	12.22	12.51	13.08	12.08	10.15	11.39	7.64	13.65	10.98	13.81	9.6	14.71	9.52	10.2	7.64	11.99	10.16	12.04	10.03	8.51	13.86	12.6	11.02	13.26	10.96	14.3
SUN151	Month 6	Male	51-55	TB-only	Good	9.45	8.2	10.37	10.13	11.48	11.89	11.45	9.81	11.91	7.64	7.64	10.9	13.43	7.64	7.69	11.73	11.83	13.84	11.61	12.19	12.03	12.47	9.88	11.33	7.64	12.9	11.2	13.31	8.46	13.72	9.16	10.09	7.64	10.96	9.5	11.55	9.57	8.25	13.4	11.73	10.37	12.86	11.32	13.16
SUN152	Month 6	Male	51-55	TB-only	Good	10.03	8.62	10.64	7.64	12.06	12.6	11.73	10.24	11.14	7.64	7.64	11.04	13.62	7.64	8.42	11.97	12.33	7.64	11.29	11.77	12.5	12.43	9.99	11.53	7.64	13.68	10.42	13.51	9.21	14.48	9.82	10.48	7.64	11.7	10.09	12.06	9.59	8.54	13.57	11.49	7.64	13.45	7.64	14.19
SUN158	Month 6	Male	46-50	TB-only	Good	10.25	9.22	11.05	7.64	11.59	12.46	11.43	10.48	11.55	7.64	7.64	11.51	13.02	7.64	8.63	11.92	12.67	14.3	10.8	11.79	12.38	12.44	10.15	11.26	7.64	13.41	10.81	13.32	9.08	14.59	9.43	10.34	7.64	11.59	9.97	11.94	9.8	8.88	13.81	11.47	10.59	13.04	10.32	13.46
SUN166	Month 6	Male	51-55	TB-only	Good	11.76	9.24	11.9	7.64	12.27	14.39	12.37	12.36	7.64	7.64	7.64	11.11	10.81	11.62	9.56	12.45	13.3	16.37	10.85	12.41	13.29	10.33	12.1	12.32	7.64	15.18	10.42	13.83	11.33	16.38	11.89	10.1	7.64	13.46	11.15	12.79	10.42	11.48	13.12	12.87	7.64	7.64	7.64	13.06
SUN99	Week 2	Female	21-25	TB-only	Good	10.08	8.94	10.66	9.87	11.63	12	11.13	10.88	11.38	7.64	7.64	10.73	12.78	7.64	7.68	11.79	12.7	14.8	11.2	12.3	12.5	12.43	10.73	11.31	7.64	12.95	10.85	13.47	9.05	14.21	10.13	10.29	7.64	11.4	9.73	11.57	9.7	8.8	13.73	12.11	10.45	12.95	11.14	12.7
SUN117	Week 2	Male	21-25	TB-only	Good	9.93	8.7	10.53	10.11	11.95	11.61	11.64	10.43	11.38	7.64	7.64	11.18	13.38	8.98	8.36	12.01	12.69	14.56	11.08	12.02	12.5	13.08	10.17	11.53	7.64	12.81	11.14	13.71	8.48	13.38	10.05	10.08	7.64	11.16	10.34	12.3	9.63	8.89	13.38	11.81	12.1	13.58	13.3	14.26
SUN132	Week 2	Male	56-60	TB-only	Good	10.18	8.69	9.99	9.81	11.89	12.03	11.74	10.35	7.64	7.64	7.64	10.77	13.09	9.1	8.77	12.12	12.53	14.44	10.89	11.53	11.95	11.7	10.3	11.5	7.64	13.19	10.52	12.47	9.16	14.32	10.41	10.15	7.64	11.4	10.49	12.37	9.55	9.31	13.56	11.46	10.26	13.64	11.47	13.33
SUN141	Week 2	Female	31-35	TB-only	Good	10.01	8.99	11.26	9.95	11.38	13	11.86	10.25	11.57	7.64	7.64	10.38	12.28	7.64	8.92	12.17	12.54	14.34	10.73	11.81	11.92	12.34	9.97	11.83	7.64	13.81	11.34	13.55	9.66	15.05	9.56	10.39	7.64	12.13	10.36	12.48	9.76	8.77	14.09	11.42	12	14.22	13.17	11.62
SUN146	Week 2	Male	51-55	TB-only	Good	9.96	8.9	10.98	10.2	11.33	12.53	11.43	10.03	11.63	7.64	7.64	11.41	13.54	9.87	8.39	11.97	12.35	13.93	11.61	12.2	12.44	12.67	9.72	10.98	7.64	13.5	11.2	13.77	9.83	14.58	9.23	10.43	7.64	11.69	9.9	12.28	9.8	8.47	13.87	11.9	11.85	13.81	14.1	14.36
SUN151	Week 2	Male	51-55	TB-only	Good	9.55	8.36	11.66	9.64	11.02	11.65	11.17	9.57	11.98	7.64	7.64	10.78	13.07	7.64	8.15	11.66	12.05	13.54	10.87	11.2	11.75	12.47	9.39	7.64	7.64	12.93	11.84	13.65	8.2	13.81	8.77	10.04	7.64	10.82	10.14	11.84	9.36	8.12	14.16	10.85	10.78	12.83	11.19	12.42
SUN152	Week 2	Male	51-55	TB-only	Good	9.01	7.67	10.3	9.74	11.3	11.74	11.28	8.97	11.23	7.64	7.64	10.98	13.33	7.64	8.19	11.68	11.83	13.21	11.22	11.85	12.06	12.28	8.8	11.15	7.64	12.53	10.41	13.54	8.44	13.38	8.24	9.47	10.73	10.97	9.34	11.61	9.16	7.64	13.51	10.88	9.77	12.34	11.18	13.71
SUN158	Week 2	Male	46-50	TB-only	Good	10.3	9.34	10.77	7.64	11.34	12.19	11.35	7.64	11.33	7.64	7.64	11.18	12.56	7.64	8.48	11.82	12.49	14.11	10.82	11.64	12.25	11.93	9.84	11.37	7.64	13.11	11.06	13.55	8.55	14.17	9.74	10.15	7.64	11.27	9.94	12.19	9.64	8.9	13.89	11.37	12.8	14.24	15.04	12.71
SUN166	Week 2	Male	51-55	TB-only	Good	10.12	8.67	11.28	10.4	12.24	12.86	11.99	10.12	11.73	7.64	7.75	11.58	13.28	7.64	8.85	12.15	12.49	14.41	11.78	11.9	12.19	12.25	10.22	11.37	7.64	14.03	11.1	14.05	9.4	14.73	9.18	10.35	7.64	11.93	10.36	12.31	9.92	8.91	13.45	12.06	10.54	7.64	11.08	13.66
SUN54	Diagnosis	Male	56-60	TB-preDM	Good	10.21	8.61	10.78	7.64	11.37	12.04	11.74	10.43	11.2	7.64	7.64	9.98	12.47	7.64	8.48	12.32	12.56	7.64	9.92	10.21	11.74	11.8	9.87	7.64	7.64	13.39	9.97	12.51	9.27	14.67	10.93	10.41	7.64	11.45	9.97	13.49	9.61	9.39	14.09	11.33	12.64	14.8	15.34	12.04
SUN55	Diagnosis	Male	41-45	TB-preDM	Good	10.03	8.63	10.49	7.64	12	12.1	11.82	10.25	10.95	7.64	7.64	10.95	13.21	12.89	9.12	12.26	13.71	14.19	10.19	11.79	11.92	12.44	10.11	7.64	7.64	13.46	10.82	12.9	9.9	14.04	9.63	10.32	7.64	11.81	10.21	12.89	9.7	8.59	13.2	11.41	12.84	14.72	15.28	13.27
SUN56	Diagnosis	Male	56-60	TB-preDM	Good	9.6	8.21	10.62	7.64	11.65	11.51	11.55	9.9	10.69	7.64	7.64	10.12	13.07	12.16	8.29	12.05	13.81	13.78	9.68	11.53	11.45	12.83	9.7	11.58	7.64	12.25	11	13.68	8.91	13.43	9.62	9.95	7.64	11.11	10.06	12.73	9.45	8.69	13.81	11.14	11.27	13.49	14.01	12.11
SUN58	Diagnosis	Male	21-25	TB-preDM	Good	9.23	8.15	10.54	10.06	11.09	11.01	11.47	7.64	11.46	7.64	7.64	10.05	10.5	12.37	7.64	11.76	12.23	13.63	11.03	11.35	11.36	12.58	9.29	11.57	7.64	12	11.58	13.85	8.72	12.77	8.8	9.32	7.64	11.2	9.15	12.45	9.2	7.64	13.54	11.21	12.1	14.04	14.48	10.41
SUN62	Diagnosis	Male	21-25	TB-preDM	Good	9.57	9.19	9.79	7.64	11.74	11.6	11.53	9.83	10.51	7.64	7.64	9.9	12.51	12.87	8.08	12.22	13.78	13.93	9.8	11.4	11.4	12.26	9.75	11.42	7.64	12.3	10.9	13.28	9.16	13.35	9.43	9.99	7.64	11.56	10.03	12.64	9.58	8.45	13.62	11.22	12.08	13.88	14.53	12.45
SUN63	Diagnosis	Male	41-45	TB-preDM	Good	10.16	9.38	10.12	7.64	11.86	12.32	11.95	10.41	11.22	7.64	7.64	11.06	13.59	12.52	8.49	12.28	14.01	14.47	11.37	12.2	12.43	11.76	10.3	11.94	7.64	13.01	11.12	13.44	9.62	14.48	9.9	10.29	7.64	11.89	9.74	12.68	9.94	8.53	13.65	11.81	12.36	14.08	13.68	13.83
SUN64	Diagnosis	Male	51-55	TB-preDM	Good	10.26	9.33	10.41	10.33	11.66	12.57	11.64	10.48	11.4	7.64	7.64	11.27	13.31	12.97	8.82	12.38	14.02	14.66	11.49	12.16	12.34	11.48	10.33	11.84	7.64	13.29	11.46	14.22	9.46	14.86	10.3	10.51	7.64	12.14	9.65	12.61	10.44	8.89	13.68	11.77	11.85	13.76	13.91	13.38
SUN74	Diagnosis	Male	31-35	TB-preDM	Good	10.12	9.43	10.76	10.27	12.02	12.23	11.41	10.59	11.35	7.64	7.64	10.95	13.38	12.29	8.28	11.98	12.63	14.66	11.59	11.98	12.96	11.65	10.64	11.71	7.64	13.12	10.83	13.42	9.93	14.22	9.8	10.41	7.64	11.81	9.66	12.2	9.98	7.64	13.53	12.55	11.23	13.45	13.58	13.58
SUN92	Diagnosis	Male	46-50	TB-preDM	Good	9.87	9.36	10.31	7.64	12.2	12.57	11.81	10.48	11.34	7.64	7.64	10.61	12.79	12.26	9	12.35	12.24	14.5	10.6	11.84	12.18	11.48	10.21	12.03	7.64	13.35	10.85	12.91	10.11	14.61	9.96	9.97	12.36	12.22	10.6	12.28	9.74	9.04	13.85	11.72	7.64	13.39	7.64	12.54
SUN93	Diagnosis	Male	26-30	TB-preDM	Good	9.86	9	10.81	10	11.83	11.75	11.29	10.32	11.53	7.64	7.64	10.88	13.09	7.64	7.95	11.78	12.53	14.21	10.9	12.01	12.04	12.27	9.99	7.64	7.64	12.8	10.99	13.26	9.14	13.82	9.62	9.97	7.64	11.32	9.69	12.09	9.61	8.35	13.86	11.57	11.56	13.59	13.6	12.67
SUN100	Diagnosis	Male	36-40	TB-preDM	Good	10.47	9.37	10.74	7.64	11.84	12.03	11.5	10.95	11.39	7.64	7.64	10.93	12.71	11.87	8.2	11.96	12.63	14.83	10.75	11.52	12.55	11.73	10.5	7.64	7.64	12.71	10.74	13.45	9.19	14.2	9.93	10.59	7.64	11.65	10.35	11.99	9.87	8.97	13.74	11.89	10.8	12.86	11.42	12.65
SUN110	Diagnosis	Female	46-50	TB-preDM	Good	10.32	9.04	10.69	10.18	12.26	12.15	11.64	7.64	11.42	7.64	7.64	11.18	13.02	7.64	8.77	12.2	12.43	14.35	10.98	12.1	12.21	12.37	10.09	11.71	7.64	13.14	10.64	13.6	9.71	13.64	9.36	10.52	7.64	11.7	10.2	12.24	9.68	8.26	13.8	11.63	12.04	13.51	13.95	12.28
SUN111	Diagnosis	Male	51-55	TB-preDM	Good	9.68	8.34	10.59	10.45	11.64	11.4	11.41	7.64	11.69	7.64	7.64	11.29	13.22	7.64	7.68	11.85	12.16	13.77	11.65	12.69	12.24	12.58	9.53	11.02	7.64	12.54	10.65	13.65	8.73	13.06	8.8	9.88	7.64	10.99	9.48	11.59	9.36	8.23	13.46	11.82	11.21	13.12	12.98	13.74
SUN128	Diagnosis	Male	41-45	TB-preDM	Good	9.24	8.81	10.32	9.17	10.85	11.26	11.21	9.43	11.46	7.64	7.64	10.35	13.44	8.34	8.46	11.66	13.12	13.39	10.73	11.44	12.09	12.52	9.03	11.23	7.64	12.51	11.31	13.22	8.64	13.44	9.07	9.44	7.64	10.77	9.86	12.5	9.46	7.99	13.79	10.54	13.06	14.09	15.04	13.06
SUN134	Diagnosis	Male	56-60	TB-preDM	Good	10.07	8.93	10.65	9.78	11.38	12.43	11.58	10.37	11.92	7.64	7.64	11.23	13.54	7.64	8.72	12.07	12.38	14.1	11.19	11.89	12.38	12.92	10.12	11.44	7.64	13.54	11.13	13.64	9.57	14.46	9.49	10.27	7.64	11.58	10.51	12.44	9.93	8.64	14.26	11.52	12.09	14.34	13.05	14.96
SUN137	Diagnosis	Female	51-55	TB-preDM	Good	9.17	8.52	11.02	9.97	11.81	12.91	12.03	7.64	11.55	7.64	7.64	10.89	13.4	7.64	9.28	12.33	12.65	14.2	11.43	11.66	12.4	11.96	9.25	11.98	7.64	13.89	11.42	13.68	9.32	14.83	9.09	9.78	7.64	12.17	10.81	12.72	9.9	8.24	13.85	11.17	12.24	14.22	13.47	13.47
SUN138	Diagnosis	Female	66-70	TB-preDM	Good	10.06	8.92	10.94	10.05	11.61	12.61	11.76	10.33	11.12	7.64	7.64	11.37	13.02	12.36	8.55	12.13	12.53	14.27	10.7	12.44	12.14	11.88	9.97	11.7	7.64	13.69	10.94	13.75	9.36	14.56	10.19	10.36	7.64	11.88	10.44	12.72	9.83	8.77	13.79	11.65	13.28	14.76	15.61	12.81
SUN140	Diagnosis	Male	41-45	TB-preDM	Good	10.06	9.06	10.36	7.64	11.83	12.7	11.66	10.34	7.64	7.64	7.64	10.14	12.97	7.64	8.32	12.09	12.39	7.64	9.52	10.93	11.76	11.04	9.97	11.41	7.64	13.9	10.15	12.38	9.77	14.71	9.28	9.94	7.64	11.97	10.36	12.63	9.61	9.08	14.4	11.4	11.49	13.92	10.88	12.73
SUN143	Diagnosis	Female	46-50	TB-preDM	Good	9.99	9.31	10.81	10.5	12.01	12.51	11.57	7.64	11.36	7.64	7.64	10.56	13.54	7.64	8.66	12.08	12.43	14.29	11.44	12.09	12.12	11.88	9.79	11.11	7.64	13.46	11.12	13.36	9.35	14.56	9.21	10.07	7.64	11.56	10.03	12.61	9.75	8.48	14.13	11.58	12.51	14.08	14.79	13.54
SUN145	Diagnosis	Female	41-45	TB-preDM	Good	9.53	8.42	10.88	9.8	11.29	12.24	11.21	9.52	11.66	7.64	7.64	11.19	13.15	11.93	8.01	11.9	12.15	13.58	10.87	11.71	12.33	12.84	9.31	11.17	7.64	13.39	11.38	13.51	9.04	14.1	8.86	10.09	7.64	11.47	9.83	12.23	9.45	7.77	13.81	10.84	11.93	13.92	13.92	11.79
SUN146	Diagnosis	Male	51-55	TB-preDM	Good	9.95	9.09	10.48	10.04	11.19	12.27	11.28	9.89	11.7	7.64	8.2	11.04	13.06	7.64	8.83	11.81	12.29	7.64	11.22	11.73	12.16	13.05	9.6	11.08	7.64	13.35	11.53	14	9.01	14.28	9.4	10.15	7.64	11.51	9.98	12.52	9.87	8.27	13.7	11.44	12.51	14.35	14.81	13.51
SUN150	Diagnosis	Male	36-40	TB-preDM	Good	10.23	8.94	10.72	10.08	11.42	12.67	11.54	10.53	11.67	7.64	7.64	10.85	12.8	7.64	8.52	11.94	12.6	7.64	11.43	11.93	12.26	12.29	10.41	11.19	7.64	13.62	11.47	13.55	9.36	14.62	9.74	10.16	7.64	11.85	10.02	12.17	9.91	8.51	13.63	11.95	11.71	13.69	12.86	12.95
SUN163	Diagnosis	Male	51-55	TB-preDM	Good	9.57	8.81	10.87	9.28	11.33	11.83	11.37	9.48	11.19	7.64	7.64	10.84	13.23	7.64	8.4	11.7	12.1	13.62	10.49	11.54	11.66	12.67	9.25	11.3	7.64	12.86	10.76	13.52	7.95	13.9	8.92	9.66	7.64	10.92	9.94	12.21	9.23	8.27	13.61	10.93	11.33	13.47	12.77	13.15
SUN171	Diagnosis	Male	51-55	TB-preDM	Good	9.51	9.07	10.49	10.21	11.24	11.74	11.28	9.61	11.79	7.64	7.64	10.66	13.02	11.33	8.28	11.58	12.16	13.66	11.05	11.03	12.18	12.88	9.45	10.85	7.64	12.92	11.45	12.81	8.53	13.57	10.49	10.19	7.64	10.95	9.17	12.61	9.7	8.39	13.88	11.09	13.61	14.89	15.18	11.63
SUN54	Month 1	Male	56-60	TB-preDM	Good	10.05	9.07	10.48	7.64	12.08	12.5	11.89	10.58	10.79	7.64	7.64	10.49	13.46	12.85	8.07	12.36	13.86	7.64	10.91	11.91	12.33	11.56	10.51	7.64	7.64	13.31	10.55	13.02	9.43	14.79	9.79	10.27	7.64	11.86	10.15	12.59	9.99	9.24	12.88	12.03	11.91	13.81	13.91	13.63
SUN58	Month 1	Male	21-25	TB-preDM	Good	10.06	8.75	10.28	10.72	12	11.33	11.82	10.15	11.49	7.64	7.64	10.94	12.99	12.89	8.93	12.29	13.83	14.45	11.81	12.34	12.56	11.98	10.12	11.88	7.64	12.2	10.6	13.32	9.17	12.83	9.46	10.27	7.64	11.49	10.02	12.19	9.74	8.29	13.5	12.31	10.81	13.08	13.04	13.52
SUN62	Month 1	Male	21-25	TB-preDM	Good	13.49	10.11	10.56	7.64	11.9	11.83	11.65	14.01	11.06	7.64	7.64	13.13	10.93	12.33	8.32	12.2	13.98	17.83	10.21	14.27	15.07	12.67	13.94	11.7	7.64	12.53	10.42	13.25	9.21	13.64	13.35	11.33	7.64	11.46	10.1	12.53	10.68	12.47	13.95	14.67	11.59	13.68	14.2	14.62
SUN63	Month 1	Male	41-45	TB-preDM	Good	10.73	9.48	10.62	11.21	11.68	11.51	11.47	10.77	11.98	7.64	7.64	11.28	13.49	11.86	7.97	11.98	13.99	14.96	12.45	12.26	12.76	11.88	10.71	11.43	7.64	12.01	10.4	13.5	8.58	13.39	10.05	10.31	11.27	10.93	8.67	12.04	9.89	9.41	14.15	12.18	10.91	13.05	13.47	14.27
SUN64	Month 1	Male	51-55	TB-preDM	Good	10.16	9.13	10.14	10.72	12.23	12.55	12	10.19	11.18	7.64	7.64	11.85	13.98	12.95	8.76	12.47	14.17	14.61	12.51	12.79	12.93	10.39	10.45	12.11	7.64	13.19	10.53	13.92	9.74	14.76	9.94	10.09	7.64	12.09	9.5	12.6	10.23	8.37	10.13	12.46	10.53	13.1	11.67	14.24
SUN92	Month 1	Male	46-50	TB-preDM	Good	10.05	9.35	10.66	10.3	11.5	11.82	11.12	7.64	11.88	7.64	7.64	10.76	12.77	7.64	8.76	11.88	12.58	14.42	11.24	12.09	12.41	12.6	10.14	11.65	7.64	12.83	11.74	13.91	9.19	14.07	9.87	10.43	7.64	11.4	9.92	12.21	9.69	8.55	14.09	11.51	12.46	14.09	14.68	13.07
SUN93	Month 1	Male	26-30	TB-preDM	Good	9.63	9.14	10.93	10.13	11.69	12	11.43	10.19	11.73	7.64	7.64	10.8	13.09	7.64	8.4	11.91	12.46	14.14	11.07	11.96	12.13	11.77	9.85	11.33	7.64	12.91	11.2	13.62	9.14	14.21	9.56	10.2	7.64	11.55	9.84	11.76	9.42	8.07	13.8	11.45	10.39	13.46	12.45	12.95
SUN100	Month 1	Male	36-40	TB-preDM	Good	9.8	8.88	11.61	10.46	11.73	14.7	11.49	10.39	11.55	7.64	7.64	10.06	12.14	17.58	8.38	11.97	12.81	14.85	11.42	11.9	12.27	11.76	10.38	7.64	7.64	14.78	11.32	14.13	10.65	16.39	9.65	10.09	7.64	14.65	10.2	12.13	10.08	8.38	13.7	12.42	7.64	7.64	12.48	11.46
SUN110	Month 1	Female	46-50	TB-preDM	Good	9.03	8.75	10.75	10.54	12.22	11.92	11.75	7.64	11.47	7.64	7.64	11.19	13.29	7.64	8.3	12.17	12.47	14.18	11.87	12.45	12.23	11.75	9.68	7.64	7.64	13.1	10.44	13.46	9.17	13.62	8.98	9.73	7.64	11.53	10.42	12.12	9.77	8.23	13.77	11.72	10.9	12.92	12.39	12.16
SUN111	Month 1	Male	51-55	TB-preDM	Good	9.59	8.62	10.55	10.54	12.04	10.71	11.49	10.06	11.73	7.64	7.64	10.72	12.85	7.64	8.44	11.95	11.93	7.64	11.67	12.57	12.49	12.51	9.74	11.27	7.64	11.71	10.32	13.59	7.96	11.43	9.39	10.13	10.9	10.44	9.72	11.76	9.17	7.64	13.23	12.28	11.11	12.94	13.5	12.91
SUN128	Month 1	Male	41-45	TB-preDM	Good	10.03	8.82	10.44	10.02	11.77	11.4	11.57	9.95	11.47	7.64	7.64	11.23	13.88	8.7	8.63	12.11	13.48	13.91	11.6	12.04	12.87	12.07	9.81	11.23	7.64	12.63	11.06	13.36	9.21	13.55	8.78	10.02	7.64	10.97	10.22	12.35	9.64	8.53	13.49	11.81	12.2	13.59	14.18	14.12
SUN134	Month 1	Male	56-60	TB-preDM	Good	10.52	9.03	11.02	10.27	12.01	12.71	11.87	10.64	11.55	7.64	7.64	11.96	13.95	12.58	8.76	12.22	12.74	7.64	11.95	11.9	13.11	11.8	10.77	11.42	7.64	13.84	10.59	13.61	9.46	14.51	10.29	10.57	7.64	11.98	10.4	12.35	10.12	8.86	13.56	12.1	11.04	13.81	11.48	15.63
SUN137	Month 1	Female	51-55	TB-preDM	Good	10.17	8.43	10.72	10.52	11.48	12.58	11.35	10.38	11.97	7.64	7.64	10.93	13.41	7.64	8.24	11.93	12.27	14.4	12.15	12.13	12.99	12.51	10.29	7.64	7.64	13.52	11.05	13.73	9.36	14.66	9.3	10.13	7.64	11.64	9.68	12.1	9.73	9.02	13.78	11.72	11.08	13.75	13.1	14
SUN138	Month 1	Female	66-70	TB-preDM	Good	9.97	9.06	10.82	10.29	11.58	12.71	11.67	10.2	11.46	7.64	7.64	11.82	13.27	12.45	8.16	12.05	12.37	14.19	11.48	12.72	12.58	11.85	10.27	11.6	7.64	13.75	10.74	13.72	9.92	14.81	9.34	10.45	7.64	11.8	10.18	12.05	9.66	8.47	13.15	11.77	11.3	13.47	12.37	13.59
SUN140	Month 1	Male	41-45	TB-preDM	Good	9.14	8.81	10.58	9.97	11.59	12.04	11.52	9.43	11.1	7.64	7.64	10.14	13.24	7.64	8.05	11.88	12.02	13.49	10.43	11.21	11.35	11.87	9.15	11.21	7.64	13	10.95	12.83	8.85	14.05	8.7	9.81	10.9	11.17	9.81	12.23	9.29	7.87	13.81	10.81	10.92	13.06	11.04	12.49
SUN143	Month 1	Female	46-50	TB-preDM	Good	10.55	9.65	11.12	10.57	12.15	13.1	11.65	10.67	11.5	7.64	7.64	11.34	13.83	7.64	8.96	12.1	12.75	14.81	12.3	12.65	12.83	11.42	10.49	11.52	7.64	14.18	11.17	13.54	10.26	15.04	9.91	10.52	7.64	12.23	10	12.3	10	9.07	13.61	12.78	11.15	13.75	12.59	14.84
SUN145	Month 1	Female	41-45	TB-preDM	Good	10.22	9.12	11.22	9.57	11.78	12.72	11.65	10.32	11.75	7.64	7.64	11.94	13.53	7.64	8.74	11.95	12.49	14.28	11.64	12.07	13.16	12.03	10.07	11.56	7.64	13.57	11.54	13.65	9.3	14.79	9.54	10.24	7.64	11.79	9.78	12.38	9.84	8.6	13.97	11.62	11.76	14.09	14.03	12.81
SUN163	Month 1	Male	51-55	TB-preDM	Good	10.51	9.44	11.26	10.03	12.18	12.77	11.81	7.64	11.2	7.64	7.64	11.11	13.2	7.64	8.82	12.11	12.74	14.61	11.18	12.25	12.38	11.95	10.25	11.62	7.64	13.66	10.85	13.5	9.14	14.69	9.77	10.43	7.64	11.94	10.34	12.37	9.88	8.89	13.69	11.76	11.73	13.72	13.44	13.7
SUN169	Month 1	Female	51-55	TB-preDM	Good	9.63	8.48	10.68	10.12	10.92	12.11	11.16	9.79	11.57	7.64	7.64	10.75	13.02	11.81	7.85	11.48	12.06	13.76	11.05	11.26	11.6	12.65	9.69	10.59	7.64	13.14	10.81	12.99	8.47	13.92	9.18	9.96	7.64	11.21	9.33	11.69	9.74	8.54	13.61	11.18	12.22	13.89	14.12	12.2
SUN171	Month 1	Male	51-55	TB-preDM	Good	10	9.57	9.48	10.46	11.32	11.22	11.45	7.64	11.88	7.64	7.81	11.66	13.82	7.64	9.06	11.74	12.46	14.21	12.2	11.5	13.31	11.74	9.89	11.53	7.64	12.04	10.96	13.12	7.98	12.95	9.61	10.52	7.64	10.51	9.24	11.98	9.81	8.64	13.16	11.61	11.98	13.55	13.75	13.02
SUN54	Month 2	Male	56-60	TB-preDM	Good	8.2	7.64	10.72	7.64	12.19	13.08	12.14	7.64	7.64	7.64	7.64	10.29	14.27	13.6	8.9	12.53	11.89	13.06	10.31	11.47	11.36	11.04	8.46	7.64	7.64	13.87	11.24	12.83	10.11	15.22	8.89	9.29	7.64	12.51	10.59	12.73	9.11	7.92	12.97	9.65	11.73	13.64	11.75	13.54
SUN55	Month 2	Male	41-45	TB-preDM	Good	9.9	7.64	11	7.64	11.79	12.08	11.79	9.9	11.72	7.64	7.64	11.52	13.49	12.71	8.07	12.18	13.94	14.11	10.71	12.11	11.95	12.54	10.33	11.89	7.64	12.87	11.42	13.54	9.39	14.26	7.64	9.97	7.64	11.67	10.29	12.79	9.8	7.64	14.04	11.61	12.15	14.18	14.73	14.17
SUN56	Month 2	Male	56-60	TB-preDM	Good	10.46	8.76	11.1	10.67	12.22	12.13	12.18	10.66	11.3	7.64	7.64	11.19	13.39	12.43	8.49	12.36	14.04	14.72	11.72	12.56	12.61	12.36	10.7	7.64	7.64	13.17	10.91	13.97	9.6	14.08	9.93	10.36	11.92	11.53	10.21	12.61	10	9.1	13.98	11.84	10.87	13.44	13.18	13.82
SUN58	Month 2	Male	21-25	TB-preDM	Good	10.7	8.57	10.44	11.13	12.23	12.22	12.22	10.99	11.47	7.64	7.64	10.72	10.97	12.58	8.75	12.51	14.48	15.24	12.2	12.33	12.75	11.64	11.04	7.64	7.64	13.01	10.85	14.04	9.51	14.19	10.15	10.72	7.64	11.79	10.23	12.62	10.05	9	13.79	12.19	7.64	12.78	11.3	12.38
SUN62	Month 2	Male	21-25	TB-preDM	Good	9.35	8.9	10.49	7.64	11.31	11.38	11.59	9.74	11.73	7.64	7.64	10.33	12.3	11.87	8.3	12.12	13.41	13.9	10.74	12	11.73	12.91	9.57	7.64	7.64	12.29	11.94	13.95	8.76	13.28	9.19	10	11.28	11.07	9.94	12.51	9.35	7.64	13.85	11.05	12.14	13.87	14.74	12.71
SUN63	Month 2	Male	41-45	TB-preDM	Good	10.12	9.09	10.64	10.95	11.74	12.11	11.78	10.36	11.81	7.64	7.64	11.65	13.81	12.46	9.01	12.26	12.89	14.44	12.23	12.71	12.98	11.86	10.21	11.8	7.64	13.11	11.14	14.24	9.55	14.04	9.65	10.04	7.64	11.64	9.96	12.38	9.71	8.38	13.7	12.28	11.44	13.71	13.47	14.61
SUN64	Month 2	Male	51-55	TB-preDM	Good	10.02	9.54	10.03	11.06	12.32	12.14	12.16	10.29	11.67	7.64	7.64	11.96	14.05	12.44	9.05	12.32	13.95	14.65	12.85	12.75	12.98	10.94	10.57	7.64	7.64	12.74	10.65	13.63	9.23	14.22	9.53	10.32	7.64	11.77	9.59	12.55	9.89	8.96	13.62	12.41	10.21	12.85	11.99	14.1
SUN74	Month 2	Male	31-35	TB-preDM	Good	11.75	8.95	11.29	10.3	12.68	13.36	12.37	11.99	11.12	7.64	7.64	11.16	7.64	13.14	8.82	12.17	13.05	16.23	11.9	12.59	13.54	10.88	12.11	12.47	7.64	13.47	10.41	13.59	10.63	15.38	11.77	10.76	7.64	12.71	10.59	12.65	10.02	10.75	13.41	14.02	11.77	7.64	13.71	13.14
SUN92	Month 2	Male	46-50	TB-preDM	Good	10.26	9.22	10.57	10.52	11.79	12.14	11.27	10.5	11.65	7.64	7.64	11.07	13.02	11.88	8.29	11.85	12.64	14.56	11.79	12.76	12.48	12.4	10.29	11.51	7.64	12.97	10.99	13.71	9.74	14.35	9.73	10.18	7.64	11.75	9.37	11.94	9.72	8.76	13.56	12.19	10.75	12.89	10.47	13.28
SUN93	Month 2	Male	26-30	TB-preDM	Good	8.67	8.36	10.76	10.04	11.71	11.82	11.25	7.64	11.44	7.64	7.64	10.26	13.07	7.64	8.06	11.69	11.58	13.13	10.55	11.57	11.31	12.36	8.61	11.14	7.64	12.91	11.16	13.33	8.45	14.06	8.41	9.23	7.64	11.34	9.55	12.12	9.08	7.64	14.04	10.55	11.84	13.8	13.94	11.7
SUN100	Month 2	Male	36-40	TB-preDM	Good	10.34	9.53	10.96	10.35	11.68	12.25	11.53	7.64	11.72	7.64	7.64	11.53	13.47	7.64	8.73	12	12.73	14.75	11.52	12.3	12.87	12.11	10.56	11.32	7.64	12.99	11.01	13.53	9.64	14.26	10.29	10.34	7.64	11.76	10.18	12.09	9.96	8.67	13.88	12.03	11.46	13.93	13.42	14.18
SUN110	Month 2	Female	46-50	TB-preDM	Good	9.61	8.55	11.1	10.14	12.7	12.38	11.67	7.64	7.64	7.64	7.64	10.54	12.51	7.64	9.01	12.23	12.68	14.56	11.36	11.7	12.02	11.74	9.99	7.64	7.64	13.58	11.3	13.79	9.96	14.13	9.38	9.8	12.25	12.01	10.74	12.07	9.6	8.25	13.66	11.59	11.86	13.58	12.8	11.1
SUN111	Month 2	Male	51-55	TB-preDM	Good	9.14	7.82	10.62	10.62	12.13	11.63	11.62	9.66	11.72	7.64	7.64	11.01	13.24	7.64	8.6	11.84	12.37	13.92	11.85	12.84	12.36	12.4	9.78	10.95	7.64	12.93	10.31	13.72	8.85	12.86	9.41	9.27	7.64	11.18	10.05	11.72	9.58	8.18	13.21	11.8	11.21	13.05	13.43	12.47
SUN128	Month 2	Male	41-45	TB-preDM	Good	10.29	8.63	10.91	10.16	11.86	11.95	11.31	10.27	11.66	7.64	7.64	11.28	13.65	9.11	8.51	11.99	13.69	14.24	12.01	12.46	13.03	12.45	10.07	11.35	7.64	13.15	11.2	13.61	9.24	14.15	9.01	10.24	11.72	11.37	9.87	12.14	9.81	8.82	13.71	12.05	12.39	13.63	14.29	13.71
SUN134	Month 2	Male	56-60	TB-preDM	Good	9.95	8.61	10.85	10.35	11.75	12.5	11.46	10.02	11.77	7.64	7.64	11.73	13.89	12.19	8.35	12.01	12.41	7.64	11.94	12.03	12.91	12.81	10.12	11.25	7.64	13.62	10.8	13.83	9.19	14.46	9.23	10.38	7.64	11.65	9.89	11.88	9.74	8.37	13.71	11.87	10.46	13.48	10.14	15.38
SUN137	Month 2	Female	51-55	TB-preDM	Good	9.93	8.57	11.42	10.69	12.29	13.77	12.51	10.45	11.39	7.64	7.64	10.99	13.35	7.64	9.23	12.49	12.79	14.91	11.91	12.33	12.94	11.04	9.81	7.64	7.64	14.57	11.03	13.76	10.42	15.78	9.92	9.83	7.64	12.86	11.21	13.17	9.81	8.95	13.72	12.3	13.34	15.26	15.24	13.54
SUN138	Month 2	Female	66-70	TB-preDM	Good	9.73	8.14	10.8	10.23	11.75	12.28	11.64	9.69	11.36	7.64	7.64	11.94	13.48	12.06	8.53	12.03	12.28	13.88	11.33	12.81	12.23	12.02	9.66	11.5	7.64	13.28	10.59	13.38	8.9	14.37	8.91	10.07	7.64	11.4	10.08	12	9.53	8.56	13.62	11.29	10.92	13.35	12.35	13.64
SUN140	Month 2	Male	41-45	TB-preDM	Good	9.47	8.09	9.94	9.53	10.54	11.82	11.21	9.45	11.07	7.64	7.64	10.31	13	7.64	7.64	11.75	11.9	13.41	10.08	10.98	11.32	11.91	9.1	11.13	7.64	13.03	10.88	12.64	9.03	13.91	8.54	9.61	7.64	10.99	10.07	12.31	9.26	8.11	13.65	11.07	11.01	13.39	12.14	12.81
SUN143	Month 2	Female	46-50	TB-preDM	Good	10.62	9.25	11.19	10.8	12.76	13.21	11.79	10.47	11.32	7.64	7.64	11.09	13.74	7.64	8.93	12.26	12.68	14.87	12.27	12.9	12.83	10.83	10.57	11.23	7.64	14.05	10.51	13.61	9.89	15.26	9.56	10.49	7.64	12.23	10.22	12.47	10.07	8.87	13.59	12.64	11.33	7.64	12.74	13.95
SUN145	Month 2	Female	41-45	TB-preDM	Good	11.12	9.46	10.86	9.93	11.44	12.7	11.56	11.29	12.15	7.64	7.64	11.08	11.08	7.64	8.48	11.93	12.94	15.27	11.45	11.84	12.89	12.12	11.13	11.7	7.64	13.58	12.04	14.29	9.52	14.75	10.64	10.76	11.67	11.78	10.09	12.25	9.93	9.33	13.78	12.66	11.85	13.91	13.94	12.24
SUN150	Month 2	Male	36-40	TB-preDM	Good	11.97	9.26	11.56	7.64	12.54	14.43	12.38	12.09	7.64	7.64	7.64	11.67	11.33	11.85	9.6	12.48	13.13	16.08	11.56	12.56	13.41	10.2	12.11	12.01	7.64	15.03	10.39	13.83	10.67	16.43	11.29	11.02	7.64	13.51	11.09	12.74	10.23	10.28	12.94	13	7.64	11.38	7.64	13.51
SUN163	Month 2	Male	51-55	TB-preDM	Good	10.26	9.28	11.67	7.64	12.25	13.15	12	7.64	11.39	7.64	7.64	11.17	13.08	7.64	9.03	12.27	12.55	14.42	10.97	11.93	12.24	11.74	9.98	11.8	7.64	14.15	11.44	13.87	9.35	15.05	9.68	10.27	7.64	12.26	10.48	12.51	9.9	8.67	13.98	12.06	12.86	14.67	14.72	13.03
SUN169	Month 2	Female	51-55	TB-preDM	Good	10.2	8.41	11.31	7.64	11.94	13.52	12.22	10.21	12.04	7.64	7.64	10.93	13.02	13.14	9.05	12.48	12.29	14.55	11.69	11.92	12.27	12	10.08	12.38	7.64	14.46	12.32	13.87	9.93	15.59	10.17	10.71	12.25	12.37	10.45	12.92	9.95	8.5	13.76	11.73	13.4	14.65	15.3	13.01
SUN171	Month 2	Male	51-55	TB-preDM	Good	9.67	8.94	10.57	10.84	12.28	12.09	11.87	9.52	11.69	7.64	7.64	11.82	14.1	11.74	9.1	12.23	12.3	13.79	12.2	11.9	13.18	11.9	9.52	12.1	7.64	13.13	10.7	13.64	8.41	14.09	9.21	10.35	7.64	11.1	10.13	12.23	9.62	8.8	12.98	11.85	11.28	13.17	13.03	12.89
SUN54	Month 4	Male	56-60	TB-preDM	Good	10.01	8.92	10.37	10.33	11.83	11.71	11.69	9.95	11.29	7.64	7.64	10.52	13.09	12.34	8.27	12.1	14.05	14.14	11.05	11.64	12.26	12.35	10.21	11.67	7.64	12.6	10.03	13.09	9.1	13.94	9.63	10.28	7.64	11.25	10.05	12.15	9.85	7.64	13.57	11.26	9.91	12.73	11.06	13
SUN55	Month 4	Male	41-45	TB-preDM	Good	10.63	9.32	11.07	10.62	12.35	12.42	12.29	10.66	11.69	7.64	7.64	11.84	13.27	13.13	8.72	12.34	14.59	7.64	11.58	12.29	12.79	11.93	11.04	7.64	7.64	13.24	11.26	13.77	10.07	14.7	9.97	10.45	7.64	12.09	10.39	12.61	9.95	7.64	13.72	12.19	11.95	13.62	13.92	14.2
SUN56	Month 4	Male	56-60	TB-preDM	Good	9.97	8.92	11.03	10.42	12.37	11.89	11.42	10.29	11.62	7.64	7.64	11.3	13.3	12.25	8.63	12.25	13.79	14.29	11.63	12.45	12.49	12.61	10.2	11.41	7.64	12.75	11.14	13.91	8.97	14.2	9.45	9.97	7.64	11.46	9.55	12.18	9.92	8.73	13.93	12.03	10.34	12.99	12.1	14
SUN58	Month 4	Male	21-25	TB-preDM	Good	10.04	9.16	10.48	10.99	12.39	12.06	11.86	10.37	11.23	7.64	7.64	10.7	12.43	12.64	8.48	12.3	13.84	14.5	11.83	12.58	12.34	11.97	10.36	7.64	7.64	12.64	10.58	13.12	9.05	14.34	9.25	10.41	7.64	11.64	9.89	12.3	9.79	7.64	13.48	12.13	7.64	12.38	10.05	12.81
SUN62	Month 4	Male	21-25	TB-preDM	Good	10.34	8.9	10.82	10.72	12.36	12.28	11.86	10.41	11.44	7.64	7.64	10.84	12.86	12.69	8.74	12.4	14.15	14.65	11.31	12.14	12.44	12.33	10.4	11.83	7.64	12.86	11.15	13.52	9.41	14.07	9.5	10.65	11.97	11.82	10.05	12.31	9.8	8.84	13.96	11.68	11.42	13.59	13.62	13.67
SUN63	Month 4	Male	41-45	TB-preDM	Good	10.34	9.3	10.75	10.66	12	11.83	11.61	10.45	11.88	7.64	7.64	11.49	13.11	12.05	8.73	12.22	13.97	14.68	11.88	12.59	12.73	12.37	10.4	7.64	7.64	12.76	11.42	14.29	8.92	13.64	9.9	10.39	7.64	11.34	9.76	12.34	9.93	8.37	13.99	12.41	12.01	13.81	13.52	13.76
SUN64	Month 4	Male	51-55	TB-preDM	Good	10.16	8.89	9.92	10.88	12.24	12.35	12.28	10.74	11.56	7.64	7.64	11.5	13.14	12.86	9.32	12.63	12.94	15.12	12.45	12.54	12.8	10.09	10.66	12.2	7.64	13.12	10.19	14.09	9.76	14.54	10.62	9.87	7.64	12.02	9.94	12.7	10.2	8.82	10.38	12.59	10.57	12.98	11.92	12.67
SUN74	Month 4	Male	31-35	TB-preDM	Good	10.86	9.14	11.26	10.43	12.1	12.69	11.66	11.79	11.6	7.64	7.64	10.85	11.78	12.62	8.16	12.09	13.11	15.87	11.69	12.65	13.33	11.82	11.52	7.64	7.64	13.49	10.91	14.38	10.03	14.8	10.88	10.43	12.46	12.18	9.94	12.23	10.25	9.39	13.67	13.46	10.6	13.87	12.64	12.23
SUN92	Month 4	Male	46-50	TB-preDM	Good	10.26	9.12	10.97	10.01	11.86	12.01	11.38	10.54	11.89	7.64	7.64	10.88	12.88	7.64	8.56	11.95	12.55	14.38	11.24	12.39	12.43	12.36	9.94	11.59	7.64	13.04	11.62	14.26	9.46	14.28	9.7	10.23	7.64	11.63	10.15	12.01	9.84	8.51	13.93	11.59	12.08	14.05	13.5	12.74
SUN93	Month 4	Male	26-30	TB-preDM	Good	9.93	9.5	10.65	9.91	11.93	11.95	11.4	7.64	11.62	7.64	7.64	10.94	13.08	7.64	8.4	11.79	12.51	14.33	11.16	12.47	12.57	12.14	10.2	11.42	7.64	12.79	10.95	13.62	9.51	14.17	9.44	10.3	7.64	11.39	9.67	11.75	9.59	8.35	13.78	11.87	10.62	12.83	11.46	12.86
SUN100	Month 4	Male	36-40	TB-preDM	Good	9.46	9.16	10.88	10.5	12.02	12.34	11.52	7.64	11.82	7.64	7.64	10.82	13.02	12.11	8.33	12.1	12.76	14.49	11.9	12.14	12.78	11.79	10.01	11.56	7.64	13.2	11.59	14.44	9.75	14.35	9.26	9.69	7.64	11.96	9.98	12.24	9.69	8.21	13.91	11.93	11.26	13.34	11.74	12
SUN110	Month 4	Female	46-50	TB-preDM	Good	9.2	8.2	11.03	10.53	12.82	12.45	11.68	10.25	7.64	7.64	7.64	10.87	13.03	7.64	9.31	12.48	12.62	14.55	11.55	12.39	12.38	11.32	10.15	7.64	7.64	13.51	10.65	13.89	10.16	14.23	9.62	9.66	7.64	12.04	10.33	12.33	9.81	8.01	13.33	12.31	11.34	13.23	12.41	11.49
SUN111	Month 4	Male	51-55	TB-preDM	Good	9.45	9.15	10.61	10.35	11.85	11.52	11.26	9.97	11.57	7.64	7.64	11	13.23	7.64	8.45	11.81	12.45	14.03	11.61	12.49	12.5	12.61	9.93	11.24	7.64	12.73	10.55	13.48	8.26	13.37	9.29	9.89	7.64	11.13	9.85	11.54	9.43	7.94	13.48	12.19	11.16	13.06	12.84	13.16
SUN128	Month 4	Male	41-45	TB-preDM	Good	11.28	9.59	11.47	10.15	12.36	13.99	12.43	11.63	7.64	7.64	9.71	11.33	13.1	11.48	9.44	12.48	13.58	15.66	11.54	12.33	13.45	10.56	11.5	12.5	7.64	14.88	11.06	13.81	11.07	16.08	10.94	10.78	13.82	13.45	11.26	12.71	10.02	10.39	13.12	12.56	11.97	7.64	11.98	14.33
SUN134	Month 4	Male	56-60	TB-preDM	Good	10.25	8.58	11.12	10.77	12	13.02	11.77	10.49	11.82	7.64	7.64	12.49	14.28	7.64	8.86	12.18	12.89	14.46	12.44	12.28	13.35	11.87	10.63	11.3	7.64	13.91	10.65	13.91	9.77	15.12	9.63	10.37	7.64	12.11	10.11	12.04	10.02	8.49	13.43	12.48	10.84	7.64	10.68	15.85
SUN137	Month 4	Female	51-55	TB-preDM	Good	10.45	9.58	11.63	9.81	12.27	13.83	11.96	10.71	11.22	7.64	7.64	11.32	13.4	7.64	9.07	12.3	12.83	14.86	11.5	12.01	13.02	11.41	10.76	11.59	7.64	14.46	10.89	13.5	10.31	15.86	9.99	10.73	7.64	13.09	10.72	12.47	9.94	9.48	14.08	12.06	7.64	7.64	12.22	14.27
SUN138	Month 4	Female	66-70	TB-preDM	Good	10.53	9.36	11.24	10.08	12.04	13.01	11.74	10.7	11.37	7.64	7.64	11.75	13.33	12.68	8.7	12.25	12.5	14.56	11.28	12.67	12.91	12.13	10.7	11.86	7.64	13.97	10.78	13.52	9.6	15.06	9.57	10.45	7.64	12.23	10.33	12.13	9.95	8.95	13.54	11.84	7.64	7.64	11.07	13.7
SUN140	Month 4	Male	41-45	TB-preDM	Good	9.57	8.71	10.61	10.12	12.16	12.52	11.71	9.77	11.23	7.64	7.64	11.04	13.75	12.25	8.24	12.09	12.2	13.68	11.52	11.94	12.32	11.4	9.63	11.19	7.64	13.48	10.97	13.26	9.26	14.54	8.86	9.97	7.64	11.61	10.03	12.08	9.63	8.06	13.35	11.8	10.87	13.27	10.69	13.8
SUN143	Month 4	Female	46-50	TB-preDM	Good	10.63	9.05	11.09	11.07	12.44	13.14	12.1	10.71	11.59	7.64	7.64	11.4	13.74	7.64	8.99	12.21	12.73	7.64	12.57	12.94	12.77	11.57	10.69	11.84	7.64	14.27	10.86	13.66	9.55	15.2	9.67	10.51	7.64	12.15	10.08	12.33	10.1	9.11	13.84	12.73	11.61	7.64	11.77	14.68
SUN145	Month 4	Female	41-45	TB-preDM	Good	10.12	8.65	11.07	10.25	12.14	12.79	11.72	10.23	11.76	7.64	7.64	11.87	13.15	7.64	8.62	12.08	12.46	14.35	12.02	11.89	13.12	12.13	10.3	11.69	7.64	13.5	10.94	13.29	8.81	14.66	9.54	10.45	7.64	11.88	10.01	12.04	9.83	8.26	13.92	11.92	11.64	13.66	12.84	12.4
SUN150	Month 4	Male	36-40	TB-preDM	Good	9.94	8.63	10.24	9.85	11.53	12.73	11.76	10.13	11.88	7.64	7.64	11.52	13.16	9.93	8.18	11.98	12.34	14.03	11.71	11.72	12.27	11.87	9.94	11.19	7.64	13.65	11.21	13.37	9.42	14.67	9.22	10.04	7.64	11.83	10.05	11.94	9.62	8.05	13.4	11.44	7.64	7.64	10.29	13.59
SUN163	Month 4	Male	51-55	TB-preDM	Good	10.28	8.89	11.04	10.02	12.56	12.6	11.82	10.42	11.68	7.64	7.64	11.33	13.39	9.94	8.66	12.1	12.58	14.46	11.35	12.27	12.54	12.33	10.14	11.64	7.64	13.61	11.03	13.56	8.92	14.61	9.2	10.61	7.64	11.6	10.32	12.21	9.88	8.96	13.34	11.77	10.88	13.09	11.61	14.05
SUN169	Month 4	Female	51-55	TB-preDM	Good	9.9	8.72	11.18	10.74	12.5	13.05	12.04	9.81	11.88	7.64	7.64	11.33	13.08	13.07	9.18	12.55	11.87	14.02	11.56	12.32	11.91	12.36	10.15	12.17	7.64	13.95	11.46	13.71	9.64	14.99	9.37	10.32	7.64	11.91	10.1	12.44	9.81	8.64	13.74	10.98	12.45	14.13	13.58	13.51
SUN171	Month 4	Male	51-55	TB-preDM	Good	9.31	8.76	10.87	10.13	11.07	11.72	11.38	9.22	12.17	7.64	7.64	11	13.31	11.62	8.5	11.78	12.06	13.58	11.64	11.05	12.38	12.81	9.22	11.27	7.64	12.83	11.39	13.8	8.35	13.69	8.94	9.92	7.64	10.86	9.73	12.2	9.34	7.98	13.43	10.88	11.15	12.96	12.11	11.91
SUN54	Month 6	Male	56-60	TB-preDM	Good	10.27	8.88	10.32	7.64	12.15	12.41	12.09	10.45	11.07	7.64	7.64	10.91	13.57	13.07	8.85	12.32	13.98	14.52	11	11.89	12.58	11.8	10.41	7.64	7.64	13.29	7.64	12.93	10.17	14.58	10.65	10.18	7.64	12.01	10.07	12.45	9.81	8.94	13.65	11.91	7.64	13.51	10.9	14.16
SUN55	Month 6	Male	41-45	TB-preDM	Good	10.46	8.84	10.61	7.64	12.36	12.52	12	10.36	11.32	7.64	7.64	11.91	13.66	13.29	8.7	12.55	14.32	14.56	11.25	12.29	12.42	11.49	10.71	7.64	7.64	13.32	10.84	13.17	10.11	14.71	9.48	10.45	7.64	12.13	10.47	12.66	9.8	8.92	13.64	12.02	11.47	13.88	13.4	14.79
SUN56	Month 6	Male	56-60	TB-preDM	Good	9.82	8.95	11.09	10.43	12.14	11.82	11.84	7.64	11.61	7.64	7.64	11.3	13.37	12.27	8.81	12.28	13.83	14.13	11.38	12.16	12.21	12.24	9.9	11.59	7.64	12.55	11.25	13.97	9.25	14.07	9.11	10.2	7.64	11.37	9.8	12.16	9.56	7.64	13.91	11.8	7.64	12.72	11.14	14
SUN58	Month 6	Male	21-25	TB-preDM	Good	10.27	9.6	10.46	10.73	12.63	12.14	11.96	7.64	11.24	7.64	7.64	10.61	12.36	12.61	8.79	12.43	14.15	14.73	11.67	12.44	12.44	11.88	10.71	12.13	7.64	12.75	10.42	13.36	9.31	14.48	9.76	10.5	7.64	11.77	9.88	12.51	9.89	8.71	13.62	12.37	10.47	12.68	7.64	12.79
SUN62	Month 6	Male	21-25	TB-preDM	Good	10.67	9.28	10.88	10.72	12.54	12.6	11.76	10.7	11.22	7.64	7.64	11.15	12.61	12.84	8.31	12.44	14.09	15.03	12.14	12.22	12.74	11.43	10.76	11.84	7.64	13.19	11.22	14.46	9.9	14.7	10.18	10.38	7.64	12.07	10.12	12.54	9.89	8.82	13.62	12.54	11.12	13.14	12.99	12.48
SUN63	Month 6	Male	41-45	TB-preDM	Good	10.62	8.93	10.44	7.64	12.18	12.58	12.13	10.7	11.36	7.64	7.64	11.23	13.65	12.79	8.86	12.52	14.15	7.64	11.58	12.27	12.62	11.66	10.68	7.64	7.64	13.45	11.17	13.92	9.53	14.48	9.98	10.46	7.64	12.12	10.17	12.4	10.19	9.06	13.25	12.25	11.13	13.27	11.45	13.98
SUN64	Month 6	Male	51-55	TB-preDM	Good	9.74	8.74	10.24	10.75	12.63	12.3	12.06	9.77	11.43	7.64	7.64	11.8	13.97	12.52	9.28	12.35	13.5	14.05	12.52	12.75	12.9	11.07	9.99	12.34	7.64	13.28	10.66	14	9.65	14.27	9.06	9.98	7.64	11.88	10.12	12.59	9.73	7.64	13.59	12.12	10.33	13.13	11.43	13.21
SUN74	Month 6	Male	31-35	TB-preDM	Good	10.18	8.84	11.07	10.29	12.1	12.44	11.62	10.28	11.29	7.64	7.64	11.21	13.5	12.55	8.78	12.08	12.47	14.38	11.31	12.14	12.69	11.8	10.02	11.73	7.64	13.21	10.86	13.44	10.07	14.56	9.47	10.42	7.64	12.02	10.33	12.07	9.75	8.64	13.43	11.39	10.42	13.26	11.26	13.42
SUN92	Month 6	Male	46-50	TB-preDM	Good	10.42	9.64	10.62	10.16	11.87	11.9	11.41	10.74	11.62	7.64	7.64	10.8	12.84	7.64	8.49	11.9	12.75	14.74	11.3	12.43	12.59	12.28	10.63	11.75	7.64	12.68	10.96	13.71	9.27	14.11	10.05	10.46	11.77	11.45	9.85	11.87	9.88	8.84	13.76	11.78	11.41	13.17	11.67	12.79
SUN93	Month 6	Male	26-30	TB-preDM	Good	10.4	9.34	10.66	10.15	12.1	12.33	11.64	7.64	11.5	7.64	7.64	10.74	12.72	11.99	8.52	12.11	12.6	14.58	11.18	12.28	12.58	11.93	10.42	11.79	7.64	13.16	11.16	13.8	9.73	14.59	9.62	10.47	7.64	11.85	10.12	11.94	9.87	8.7	13.61	11.84	10.98	13.05	10.42	12.58
SUN100	Month 6	Male	36-40	TB-preDM	Good	9.35	8.67	11.38	10.23	12.24	12.55	11.71	10.07	11.31	7.64	7.64	10.74	13.04	7.64	8.54	12.2	12.69	14.36	11.37	12.21	12.57	11.81	9.64	11.75	7.64	13.37	11.2	14.19	9.83	14.68	9.3	9.96	7.64	12.1	10.45	12.2	9.8	8.46	13.85	11.94	10.88	13.5	11.26	11.83
SUN110	Month 6	Female	46-50	TB-preDM	Good	10.02	8.7	10.82	10.77	12.65	12.66	11.86	10.55	11.31	7.64	7.64	10.83	12.74	7.64	8.73	12.19	12.79	14.91	11.85	12.19	12.24	11.35	10.52	7.64	7.64	13.72	10.67	13.87	10.25	14.34	10.21	9.48	7.64	12.23	10.62	12.04	10.1	8.96	13.42	12.54	11.26	13.44	11.93	11.26
SUN111	Month 6	Male	51-55	TB-preDM	Good	9.42	9.33	10.51	10.6	12.11	11.52	11.35	7.64	11.62	7.64	7.64	10.58	12.83	7.64	8.51	11.99	12.45	14.1	11.48	12.35	12.41	12.41	10.2	7.64	7.64	12.62	10.27	13.51	9.24	13.38	9.48	10.08	7.64	11.07	9.94	11.59	9.5	8.38	13.64	12.14	10.55	12.6	11.54	12.45
SUN128	Month 6	Male	41-45	TB-preDM	Good	10.4	9.26	11.29	10.68	12.41	12.31	11.79	10.27	11.67	7.64	8.42	11.64	13.69	9.62	8.7	12.18	13.73	14.51	11.99	12.52	13.18	12.3	10.53	7.64	7.64	13.49	10.9	13.5	9.92	14.45	9.56	10.62	7.64	11.78	10.06	12.34	10.01	8.36	13.79	12.05	11.44	13.22	12.22	14.16
SUN137	Month 6	Female	51-55	TB-preDM	Good	10.74	9.54	11.33	7.64	11.59	13.5	11.96	10.7	12.2	7.64	7.64	11.25	12.89	7.64	9.15	12.22	12.68	14.74	11.1	12.08	12.87	12.13	10.51	7.64	7.64	14.19	11.62	13.91	10.3	15.59	10.34	10.75	7.64	12.56	10.28	12.73	9.96	9.29	15.24	11.99	14.81	16.19	16.1	13.75
SUN138	Month 6	Female	66-70	TB-preDM	Good	10.16	9.29	10.95	10.19	11.76	12.97	11.49	10.23	11.55	7.64	8.49	11.7	13.27	7.64	8.69	12.01	12.47	14.23	11.3	12.49	12.49	12.48	10.21	11.47	7.64	14	10.74	13.43	9.78	15.06	9.53	10.29	7.64	12.22	9.86	11.78	9.71	8.73	13.69	11.41	7.64	7.64	7.64	13.55
SUN140	Month 6	Male	41-45	TB-preDM	Good	9.25	8.77	10.45	10.1	11.65	12.08	11.34	9.25	11.7	7.64	7.64	11.64	14.15	7.64	8.65	11.75	11.93	13.58	11.49	12.17	12.34	12.06	9.61	10.64	7.64	13.03	10.74	13.32	9.4	14.09	8.38	9.88	11.05	11.27	9.5	11.67	9.15	8.25	13.81	11.63	10.37	13.13	11.41	14.81
SUN143	Month 6	Female	46-50	TB-preDM	Good	9.96	9.4	11.07	10.39	12.04	12.87	11.41	10.03	11.4	7.64	7.64	10.75	13.63	12.42	8.54	12.02	12.4	14.2	11.86	12.27	12.15	11.77	9.99	11.08	7.64	13.72	11.02	13.33	9.66	14.89	9.44	10.43	7.64	11.96	9.82	11.97	9.55	8.51	13.47	12.17	10.97	7.64	10.69	14.39
SUN145	Month 6	Female	41-45	TB-preDM	Good	10.48	9.43	10.81	9.6	12.12	12.73	11.77	10.69	11.31	7.64	7.64	10.95	12.95	7.64	8.66	12.14	12.68	14.64	11.19	11.52	12.7	11.51	10.69	11.46	7.64	13.66	11.01	13.2	9.21	14.64	9.85	10.37	7.64	11.87	10.22	12.26	9.84	8.85	13.88	11.66	11.44	13.51	11.46	12.11
SUN150	Month 6	Male	36-40	TB-preDM	Good	10.16	8.96	10.82	10.27	11.97	12.8	11.49	10.36	11.7	7.64	7.64	11.56	13.23	7.64	8.41	11.91	12.58	14.4	11.84	12.09	12.43	11.94	10.24	11.26	7.64	13.7	10.63	13.1	9.53	14.81	9.66	10.26	11.67	11.92	9.95	11.94	9.84	8.73	13.33	11.96	7.64	7.64	7.64	13.99
SUN163	Month 6	Male	51-55	TB-preDM	Good	10.47	9.08	10.91	9.82	11.73	12.17	11.64	10.56	11.27	7.64	7.64	11.02	13.18	7.64	8.79	11.93	12.75	14.64	10.84	12.3	12.45	12.83	10.45	11.49	7.64	13.38	10.52	13.57	8.39	14.27	9.81	10.23	7.64	11.05	10.03	11.91	9.87	9.15	13.2	11.82	10.34	13.05	11.08	13.71
SUN169	Month 6	Female	51-55	TB-preDM	Good	10.65	8.9	10.64	10.39	11.96	12.33	12.17	11.52	11.53	7.64	7.64	11.33	12.91	11.96	9.35	12.48	13.28	15.87	11.58	12.52	12.88	11.23	11.58	12.63	7.64	13.36	10.92	14.03	8.89	14.06	10.99	10.47	7.64	11.73	11.01	12.6	10.45	9.56	13.81	12.87	12.48	13.82	13.65	12.8
SUN171	Month 6	Male	51-55	TB-preDM	Good	9.76	9.19	10.59	10.55	11.11	12.24	11.36	9.86	11.86	7.64	7.64	11.16	13.2	12.1	8.6	11.74	12.17	13.81	11.8	11.71	12.71	12.47	9.7	11.25	7.64	13.42	10.83	13.45	8.92	14.11	9.05	10.12	7.64	11.39	9.13	11.68	9.45	8.6	13.22	11.96	10.48	13.19	10.93	11.99
SUN54	Week 2	Male	56-60	TB-preDM	Good	10.52	8.62	10.41	10.68	12.19	12.74	12.43	10.76	7.64	7.64	7.64	10.48	13.23	7.64	9.2	12.62	12.82	14.71	10.71	10.68	12.06	11.1	10.31	7.64	7.64	14.14	10.26	12.59	10.01	15.29	10.99	10.16	7.64	12.14	10.26	12.74	9.85	9.79	12.88	11.79	11.73	13.93	7.64	13.08
SUN55	Week 2	Male	41-45	TB-preDM	Good	10.53	8.99	10.76	10.36	12.01	12.38	12.18	10.83	11.1	7.64	8.21	11.68	13.33	13.11	8.67	12.42	14.31	14.85	10.72	12.24	12.5	11.85	10.76	7.64	7.64	13.58	10.63	13.34	9.6	14.31	10.01	10.51	7.64	12.12	10.04	12.83	9.83	9.33	13.48	11.9	12.56	14.68	15.2	14.76
SUN56	Week 2	Male	56-60	TB-preDM	Good	10.74	8.82	11.11	10.82	12.57	12.15	12.22	10.76	11.83	7.64	7.64	10.78	12.83	12.79	9.07	12.54	14.03	7.64	11.69	12.26	12.67	11.81	10.85	12.14	7.64	12.77	11.43	14.22	9.41	13.99	10.24	10.32	7.64	11.75	10.45	12.69	10.19	7.64	14.13	12.1	11.87	13.66	14.23	12.83
SUN58	Week 2	Male	21-25	TB-preDM	Good	10.4	9.08	10.59	10.94	11.73	11.77	12.04	10.8	11.97	7.64	7.64	10.36	7.64	12.68	8.64	12.42	14.28	14.98	11.67	12.05	12.65	11.34	10.77	7.64	7.64	12.58	11.9	14.68	9.27	13.76	10.14	10.42	7.64	11.48	9.99	12.6	9.95	9.11	13.9	12.03	11.34	13.22	13.32	11.97
SUN62	Week 2	Male	21-25	TB-preDM	Good	10.04	9.09	10.68	7.64	12.02	12.2	11.88	10.63	11.14	7.64	7.64	10.38	12.37	12.55	8.73	12.39	13.99	14.54	10.35	11.86	12.09	12.23	10.41	11.72	7.64	12.96	11.21	13.62	9.6	14.18	9.26	10.54	7.64	11.86	10.17	12.78	9.77	9.09	13.83	11.95	11.75	13.68	14.27	12.85
SUN63	Week 2	Male	41-45	TB-preDM	Good	9.89	9.12	10.49	10.46	11.93	11.89	11.66	10.05	11.13	7.64	7.64	10.99	13.25	12.12	8.92	12.12	13.77	14.13	11.18	12.46	12.16	12.54	10.06	11.8	7.64	12.76	10.83	13.8	9.4	14	9.63	9.93	7.64	11.45	9.77	12.37	9.66	8.75	13.66	11.26	11.75	13.74	13.36	13.29
SUN64	Week 2	Male	51-55	TB-preDM	Good	10.38	9.6	10.26	10.4	12.19	12.61	11.84	10.56	11.54	7.64	7.64	12.07	14.06	13	8.72	12.43	12.99	14.88	12.4	12.62	13.02	10.54	10.69	7.64	7.64	13.19	10.5	13.79	10.27	14.83	10.25	10.56	7.64	12.29	9.55	12.6	9.99	9.02	13.47	12.75	10.83	13.43	12.65	14.57
SUN74	Week 2	Male	31-35	TB-preDM	Good	10.22	9.2	10.93	10.32	11.98	12.43	11.33	10.62	11.29	7.64	7.64	11.3	13.64	12.49	7.87	11.9	12.63	14.49	11.51	12.17	13	11.85	10.54	11.25	7.64	13.24	10.9	13.44	9.71	14.46	10.18	10.55	7.64	11.91	9.98	12.09	9.98	8.68	13.37	12.36	11.01	13.39	12.74	13.81
SUN92	Week 2	Male	46-50	TB-preDM	Good	10.21	9.47	10.55	10.05	11.67	11.93	11.39	7.64	11.66	7.64	7.64	11.17	13.01	11.69	8.52	11.92	12.74	7.64	11.26	12.27	12.63	12.17	10.32	11.7	7.64	12.92	11.17	13.55	9.6	13.93	10.1	10.25	11.77	11.49	9.96	11.77	9.95	8.74	13.87	11.73	11.73	13.83	13.12	13.49
SUN93	Week 2	Male	26-30	TB-preDM	Good	10.12	9.39	10.94	10.33	11.85	12.17	11.7	10.55	11.72	7.64	7.64	10.93	12.8	7.64	8.45	12	12.68	7.64	11.15	11.88	12.28	11.75	10.33	7.64	7.64	13.34	10.93	13.42	8.99	14.41	10.01	10.22	7.64	11.74	10.28	11.97	9.69	8.61	13.78	11.78	10.82	13.75	12.3	12.82
SUN100	Week 2	Male	36-40	TB-preDM	Good	10.73	9.32	10.7	10.43	11.98	12.23	11.64	7.64	11.64	7.64	7.64	10.17	11.55	12.01	8.1	11.98	13.15	15.61	11.87	12.21	12.71	11.52	11.49	11.64	7.64	13.24	10.52	14.13	9.58	14.56	10.43	10.32	7.64	11.76	10.09	12.03	10.24	9.52	13.26	13.21	11.09	13.49	12.19	11.93
SUN110	Week 2	Female	46-50	TB-preDM	Good	10.29	9.18	10.47	10.42	12.3	11.31	11.79	10.44	11.59	7.64	7.64	11.51	13.48	7.64	9.1	12.34	12.61	14.55	11.76	12.14	12.67	11.78	10.24	11.65	7.64	12.38	10.44	13.85	8.93	12.25	9.63	10.07	7.64	10.92	10.47	12.19	9.97	8.27	13.54	12.26	11.13	13.09	13.5	12.81
SUN111	Week 2	Male	51-55	TB-preDM	Good	9.65	8.51	10.55	10.61	11.7	11.67	11.62	9.51	12.06	7.64	7.64	11.06	13.12	7.64	8.48	11.91	11.87	13.65	12	12.73	12.7	12.44	9.43	11.11	7.64	12.8	10.89	14.08	9.41	13.05	8.66	10.16	7.64	11.34	10.07	11.67	9.45	7.87	13.49	11.84	11.29	13.23	13.48	13.24
SUN128	Week 2	Male	41-45	TB-preDM	Good	9.97	9.1	10.48	10.08	11.17	11.38	11.33	10.09	11.76	7.64	7.64	11.11	13.68	8.74	8.34	11.81	12.61	14.03	11.65	12.03	12.86	12.2	9.69	11.32	7.64	12.54	11.35	13.51	8.99	13.44	9.49	9.96	11.22	10.92	9.3	12.44	9.58	8.38	13.72	11.24	13.03	14.16	15.1	14.08
SUN134	Week 2	Male	56-60	TB-preDM	Good	10.09	8.84	11.11	10.38	12.14	12.89	11.97	10.15	11.61	7.64	7.64	12.15	14.25	7.64	8.88	12.1	12.79	14.26	11.93	12.03	13.24	12.01	10.29	7.64	7.64	13.94	10.79	13.97	9.6	14.96	10.08	10.33	7.64	11.97	10.38	12.29	9.78	7.64	13.65	12.15	11.29	13.97	11.46	15.6
SUN137	Week 2	Female	51-55	TB-preDM	Good	10.05	8.68	10.95	10.35	11.36	12.34	11.45	10.23	11.97	7.64	7.64	11.27	13.33	12.33	8.11	12.04	12.38	14.31	11.96	12.11	13	12.78	9.79	7.64	7.64	13.42	11.29	13.99	9.52	13.95	9.37	10.15	11.31	11.73	9.86	12.23	9.62	8.95	14.8	12.01	11.56	14.38	13.7	14.41
SUN138	Week 2	Female	66-70	TB-preDM	Good	9.69	8.74	11.01	7.64	11.98	12.71	11.76	7.64	11.42	7.64	7.64	11.79	13.43	12.49	8.84	12.18	12.17	13.84	10.99	12.52	12.26	12.01	9.76	11.87	7.64	13.64	10.65	13.6	9.14	14.73	9.13	9.97	7.64	11.87	10.43	12.13	9.49	8.43	13.8	11.07	10.64	13.2	11.19	13.54
SUN140	Week 2	Male	41-45	TB-preDM	Good	9.29	8.84	10.25	9.84	11.06	11.75	11.13	9.44	11.39	7.64	7.64	10.71	13.46	11.38	7.81	11.74	11.91	13.34	10.95	11.53	11.84	12.19	9.14	10.85	7.64	12.82	10.94	12.69	8.41	13.72	8.46	9.82	7.64	10.97	9.58	12.08	9.17	7.82	13.95	10.79	10.98	13.31	12.48	13.75
SUN143	Week 2	Female	46-50	TB-preDM	Good	10.59	8.4	11.15	10.9	12.39	13.21	11.93	11.13	11.7	7.64	7.64	10.76	13.09	7.64	9.05	12.25	13.05	7.64	12.36	12.76	12.79	11.12	10.89	11.58	7.64	14.12	10.72	13.8	10.27	15.26	10.57	10	7.64	12.52	9.97	12.49	10.12	9.72	13.79	12.77	11.51	13.73	13.02	13.01
SUN145	Week 2	Female	41-45	TB-preDM	Good	10.38	9.21	11.09	10.33	12.14	12.81	11.63	10.25	11.79	7.64	9.42	11.96	13.74	7.64	8.58	12.27	12.56	14.53	12.05	12.21	13.23	11.88	10.24	11.41	7.64	13.8	10.86	13.59	9.37	14.73	9.42	10.39	7.64	12.04	10.39	12.36	9.89	8.56	13.54	11.84	11.26	13.64	13.1	12.81
SUN163	Week 2	Male	51-55	TB-preDM	Good	10.08	9.12	10.8	7.64	12.23	12.35	11.9	7.64	11.27	7.64	7.64	11.57	13.65	7.64	9.13	12.27	12.34	14.14	11.17	12.07	12.55	11.47	9.92	11.76	7.64	13.25	11.17	13.84	9.11	14.45	9.36	10.22	7.64	11.43	10.4	12.41	9.75	8.06	13.79	12.01	11.58	13.45	13.23	14.51
SUN169	Week 2	Female	51-55	TB-preDM	Good	9.96	8.9	10.79	10.56	11.98	12.59	11.7	10	11.77	7.64	7.64	10.99	12.99	7.64	8.83	12.21	12.33	14.26	11.45	11.68	12.04	12.54	10.08	7.64	7.64	13.82	11.62	13.46	9.02	14.52	9.94	10.45	7.64	11.82	10.52	12.71	9.81	8.84	13.8	11.48	13.42	14.88	15.47	12.81
SUN50	Diagnosis	Female	21-25	TBrel-IH	Good	10.35	8.5	11.07	10.88	11.8	12.48	12.11	10.22	11.54	7.64	7.64	10.95	12.98	12.14	8.88	12.37	12.39	7.64	11.1	11.32	11.85	11.7	10.1	7.64	7.64	13.71	11.18	12.79	9.53	14.88	9.72	9.87	7.64	11.94	10.43	12.74	9.74	8.79	13.66	11.35	11.77	14.01	13.97	13.16
SUN60	Diagnosis	Female	41-45	TBrel-IH	Good	10.23	8.99	10.03	7.64	12.03	12.15	11.81	7.64	10.82	7.64	7.64	9.85	12.55	13.88	8.6	12.3	14.11	14.45	10.13	11.39	12.3	12	10.21	11.71	7.64	13.33	10.83	12.98	9.67	13.92	10.33	10.05	7.64	12.42	9.86	12.88	9.84	8.99	14.13	11.6	13.32	14.85	15.49	12.21
SUN69	Diagnosis	Female	61-65	TBrel-IH	Good	11.03	9.41	11.37	7.64	12.67	12.43	12.25	11.17	11.27	7.64	7.64	11.11	10.96	12.57	9.03	12.66	13.19	16.04	10.97	12.83	13.1	11.73	11.54	7.64	7.64	12.93	10.49	13.92	9.47	14.51	11.25	10.17	7.64	11.94	10.38	12.85	10.22	10.63	13.97	13.63	12.62	14.18	14.9	12.48
SUN70	Diagnosis	Male	51-55	TBrel-IH	Good	7.64	8.99	10.85	11.1	12.46	12.35	12.35	7.64	11.41	7.64	7.64	11.72	11	12.68	9.01	12.62	13.24	16.96	11.52	15.07	12.92	11.45	11.48	11.92	7.64	12.96	9.93	14.14	9.82	14.56	12.37	10.56	7.64	11.88	10.69	12.98	9.62	7.64	12.91	14.82	12.33	13.58	14.28	12.36
SUN101	Diagnosis	Male	51-55	TBrel-IH	Good	9.93	9.28	10.41	9.94	11	11.94	11.25	7.64	12.12	7.64	7.64	11.54	13.32	11.65	8.32	11.68	12.5	14.25	11.39	12.04	12.44	11.74	9.85	11.43	7.64	12.67	11.39	13.57	8.38	14.04	9.64	10.27	7.64	11.51	9.48	12.17	9.52	8.48	13.82	11.43	11.94	14.23	13.8	14.44
SUN104	Diagnosis	Male	46-50	TBrel-IH	Good	9.54	8.87	9.66	9.24	11.13	11.71	10.75	10.18	10.69	7.64	7.64	10.28	12.8	7.64	7.64	11.59	12.43	14.04	9.62	10.67	11.74	11.99	9.61	10.86	7.64	12.78	10.25	12.64	9.34	14.1	9.99	10.03	11.7	11.17	9.7	12.18	9.31	8.76	13.58	11.44	10.75	13.6	12.47	12.81
SUN105	Diagnosis	Female	31-35	TBrel-IH	Good	10.39	8.42	11.12	7.64	11.87	13.16	11.7	10.29	10.95	7.64	7.64	10.66	12.5	7.64	8.5	12	12.33	14.31	10.48	11.54	11.74	12.21	9.73	7.64	7.64	14.46	10.53	13.18	10.74	14.86	9.35	10.44	7.64	12.83	10.34	12.89	9.59	9.46	14.07	10.98	13.08	15.18	15.41	12.35
SUN107	Diagnosis	Female	31-35	TBrel-IH	Good	9.25	8.44	9.75	9.91	11.61	10.99	11.97	9.24	11.7	7.64	7.64	11.82	14.67	7.64	8.55	12.24	12.49	14.19	12.04	11.44	13.71	11.02	9.42	7.64	7.64	12.74	10.97	13.36	8.84	11.84	9.93	9.93	7.64	10.88	10.4	12.43	9.51	8.74	13.19	11.45	13.2	14.45	15.17	14.28
SUN109	Diagnosis	Male	21-25	TBrel-IH	Good	10.2	9.17	10.93	10.25	11.97	10.94	11.51	10.71	11.32	7.64	7.64	10.65	12.94	7.64	8.76	11.84	12.64	14.69	11.36	11.83	12.58	12.57	10.42	10.97	7.64	12.16	10.69	13.66	8.52	11.78	9.75	10.12	7.64	10.62	10.31	12.23	9.73	8.53	13.32	11.87	12.74	13.61	15.29	12.77
SUN113	Diagnosis	Male	26-30	TBrel-IH	Good	9.53	9.37	10.1	9.69	11.42	11.36	11.33	10.08	11.01	7.64	7.64	10.44	13.1	7.64	7.84	11.66	12.41	14.01	10.35	10.97	11.49	12.69	9.57	7.64	7.64	12.7	10.49	13.03	8.81	13.29	9.51	9.97	7.64	10.88	10.14	12.41	9.54	8.67	13.26	11.26	12.26	13.72	14.6	12.95
SUN114	Diagnosis	Male	26-30	TBrel-IH	Good	9.14	9.14	10.73	9.69	11.39	11.25	11.2	7.64	11.39	7.64	7.64	10.88	13.02	7.64	8.36	11.69	12.32	7.64	10.56	11.66	11.22	13.18	9.48	11.05	7.64	12.53	10.65	13.21	8.88	13.19	9.15	10.2	7.64	10.82	9.7	11.94	9.4	7.87	13.71	10.96	12.04	13.71	14.34	13.04
SUN115	Diagnosis	Male	31-35	TBrel-IH	Good	9.85	9.17	10.93	10.02	11.86	11.8	11.52	10.14	11.15	7.64	7.64	11.11	12.8	7.64	8.55	11.87	12.52	14.27	10.66	11.41	12.01	12.02	10	7.64	7.64	13.17	10.26	13.39	9.46	13.78	9.57	10.27	7.64	11.31	10.53	12.1	9.54	8.81	13.93	11.56	12.11	13.71	14.23	12.15
SUN116	Diagnosis	Male	36-40	TBrel-IH	Good	8.84	7.87	10.4	10.16	11.82	11.91	11.64	9.39	11.18	7.64	7.64	10.72	12.89	9.19	8.21	11.86	12.15	7.64	11.08	11.59	11.5	12.37	9.03	7.64	7.64	13.21	10.57	12.84	9.16	13.81	9.41	8.49	11.86	11.46	10.18	12.19	9.54	8.5	13.5	10.62	11.01	13.11	12.2	12.83
SUN118	Diagnosis	Female	46-50	TBrel-IH	Good	10.02	8.4	10.69	9.84	11.5	11.46	11.14	10.06	11.52	7.64	7.64	10.49	12.76	7.64	8.4	11.61	12.3	7.64	11.55	11.97	12.19	12.78	9.82	7.64	7.64	13.03	11.29	13.81	8.93	13.36	9.41	10.16	7.64	11.1	9.71	12.18	9.6	8.18	13.57	11.42	12.55	14.23	14.98	11.38
SUN119	Diagnosis	Female	26-30	TBrel-IH	Good	9.75	9.05	10.34	9.68	11.38	12.09	11.62	10.15	11.46	7.64	7.64	10.48	13.08	7.64	8.16	11.96	12.03	14.21	10.68	11.5	12.1	12.09	9.82	7.64	7.64	13.48	11.23	12.9	9.22	14.05	9.97	10.22	7.64	11.75	10.05	12.79	9.79	8.5	13.8	11.46	13.08	14.88	15.16	12.97
SUN120	Diagnosis	Male	36-40	TBrel-IH	Good	9.81	8.18	9.46	9.21	11.45	10.98	11.45	9.78	11.03	7.64	7.64	10.55	12.48	7.64	8.43	12.05	13.35	13.7	10.03	11.19	11.36	12.54	9.34	11.41	7.64	12.53	10.83	12.81	8.57	12.94	8.93	9.82	7.64	10.74	10.36	13.01	9.44	8.73	14.46	10.77	12.78	14.37	14.98	12.01
SUN121	Diagnosis	Female	51-55	TBrel-IH	Good	9.86	8.71	9.84	7.64	11.11	11.51	11.51	10.17	11.23	7.64	7.64	10.31	13.08	7.64	8.22	11.87	13.72	13.93	10.1	11.14	11.57	12.39	9.72	11.26	7.64	12.8	11.26	12.58	8.71	13.6	9.69	10.05	11.44	11.07	10.22	12.84	9.69	8.54	13.52	11.12	13.03	14.54	15.13	13.06
SUN123	Diagnosis	Male	26-30	TBrel-IH	Good	9.95	9.19	10.8	9.65	12.16	11.93	11.47	10.03	11.21	7.64	7.64	10.61	13.31	7.64	8.46	12.07	13.91	14.13	11.3	12.11	11.99	12.56	9.82	11.43	7.64	13.19	10.74	12.94	8.97	14.16	9.3	10.12	7.64	11.49	9.99	12.57	9.59	8.58	13.65	11.27	13.29	14.24	15.25	13.1
SUN127	Diagnosis	Male	51-55	TBrel-IH	Good	10.32	9.37	10.13	9.51	11.24	11.08	11.37	10.28	11.38	7.64	7.64	11.07	13.18	8.27	8.64	11.84	13.88	14.45	10.76	11.88	12.58	12.94	10.26	11.51	7.64	12.37	11.11	13.08	8.69	13.27	9.37	10.35	7.64	10.68	9.99	12.35	9.93	8.99	14.07	11.57	12.55	14.09	14.56	13.54
SUN136	Diagnosis	Female	46-50	TBrel-IH	Good	10.12	9.16	10.77	10.6	11.38	12.79	11.68	10.18	11.73	7.64	7.64	11.79	13.04	12.54	8.63	12.1	12.51	14.37	11.77	12.14	12.61	12.37	10.18	11.45	7.64	13.87	11.22	13.17	9.48	14.77	9.35	10.33	7.64	11.97	10.02	12.07	9.97	8.64	14.05	11.79	12.04	14.21	13.44	14.16
SUN147	Diagnosis	Female	31-35	TBrel-IH	Good	10.12	8.91	10.84	9.89	11.76	12.83	11.69	10.28	11.17	7.64	7.64	10.85	12.73	7.64	8.5	12.09	12.51	14.45	10.96	12.06	12.08	11.79	10.01	7.64	7.64	13.82	11.03	13.25	9.58	14.9	9.76	10.25	7.64	11.83	10.34	12.65	9.74	8.92	13.74	11.67	11.8	14.28	13.63	12.55
SUN148	Diagnosis	Female	31-35	TBrel-IH	Good	10.4	8.63	10.55	9.6	11.62	12.91	11.75	10.51	7.64	7.64	7.64	10.28	13.33	7.64	8.27	11.97	12.58	7.64	10.57	11.2	11.79	11.48	9.98	7.64	7.64	14.05	10.52	12.84	9.74	14.82	9.55	10.19	7.64	11.97	10.51	12.94	9.84	9.28	13.37	11.68	12.9	14.49	14.37	11.74
SUN160	Diagnosis	Male	36-40	TBrel-IH	Good	10.09	8.98	10.61	9.32	11.69	12.19	11.45	10.14	11.05	7.64	7.64	10.81	13.21	7.64	8.37	11.87	12.51	14.21	10.76	11.9	12.28	12.59	9.73	11.27	7.64	13.43	10.74	13.29	9.1	14.14	9.49	10.33	7.64	11.41	10.03	12.52	9.83	8.51	13.81	11.36	12.27	14.16	14.26	13.65
SUN161	Diagnosis	Male	46-50	TBrel-IH	Good	9.28	8.24	10.28	7.64	11.06	11.61	11.14	7.64	10.7	7.64	7.64	9.98	12.64	7.64	8.29	11.61	11.92	13.35	9.37	10.47	10.72	12.68	8.68	10.97	7.64	12.76	10.84	13.26	8.18	13.4	8.69	9.82	7.64	10.79	10.02	12.71	9.22	8.29	13.92	10.49	12.69	14.14	14.81	11.16
SUN50	Month 1	Female	21-25	TBrel-IH	Good	10.21	8.71	11.2	10.95	12.31	12.38	12.2	10.5	11.5	7.64	7.64	10.84	12.87	7.64	9.05	12.54	12.55	14.5	11.42	11.37	12.01	11.81	10.24	7.64	7.64	13.46	11.33	13.08	9.89	14.68	9.95	10.27	7.64	11.94	10.09	12.56	10	9.14	13.26	11.58	11.28	13.53	13.52	13
SUN60	Month 1	Female	41-45	TBrel-IH	Good	10.45	9.39	10.78	10.41	12.42	12.51	11.79	10.53	10.89	7.64	7.64	10.39	13.25	13.09	8.7	12.43	13.88	14.63	10.97	12.01	12.34	12.01	10.35	7.64	7.64	13.62	11.01	13.08	9.88	14.52	9.49	10.35	7.64	12.22	9.98	12.81	10.01	9.16	13.98	11.91	13.06	14.65	15.27	12.63
SUN69	Month 1	Female	61-65	TBrel-IH	Good	10.4	9.2	10.79	10.85	12.45	12.33	11.81	10.67	11.33	7.64	7.64	11.53	13.2	12.47	9.03	12.33	12.78	14.97	11.86	12.49	12.91	11.85	10.68	12.02	7.64	12.98	10.47	13.86	9.46	14.36	10.34	10.61	7.64	11.85	9.83	12.4	9.98	8.77	13.65	12.18	10.74	13.46	12.21	14.12
SUN70	Month 1	Male	51-55	TBrel-IH	Good	9.43	8.55	10.5	10.4	11.83	11.8	11.32	9.62	11.84	7.64	7.64	11.25	13.34	12.15	8.25	11.95	12.14	13.96	11.66	12.04	12.25	12.41	9.71	7.64	7.64	12.85	11.18	13.88	8.98	14.01	9.32	9.76	7.64	11.29	9.74	12.21	9.45	7.72	13.16	11.71	10.15	13.5	12.46	13.56
SUN104	Month 1	Male	46-50	TBrel-IH	Good	9.82	9.05	10.57	10.16	11.82	12.01	11.24	10.52	11.31	7.64	7.64	10.89	13.1	11.69	8.36	11.76	12.41	14.46	11.39	11.86	12.34	12.62	10.1	10.86	7.64	13.31	10.3	13.2	9.32	13.77	9.88	10.26	7.64	11.53	9.99	11.94	9.79	8.36	13.36	11.85	12.39	13.7	14.2	12.95
SUN109	Month 1	Male	21-25	TBrel-IH	Good	7.64	9.22	11.7	10.58	12.51	13.41	12.29	7.64	7.64	7.64	7.64	12.8	11.61	7.64	9.52	12.44	13.34	18.18	11.59	16.18	13.61	11.67	7.64	12.67	7.64	14.55	9.3	14.57	10.34	15.43	13.69	11.07	7.64	12.96	10.67	12.69	9.86	7.64	13.59	15.5	7.64	7.64	13.39	12.95
SUN113	Month 1	Male	26-30	TBrel-IH	Good	9.49	9.15	10.22	10.09	11.72	12.09	11.6	7.64	11.25	7.64	7.64	11.45	13.45	7.64	8.35	11.97	12.43	14.12	11.55	11.69	12.2	12.2	9.55	11.31	7.64	13.42	10.85	13.35	9.69	13.87	9.72	10.04	7.64	11.61	10.46	12.28	9.75	8.17	12.84	11.35	12.04	13.81	14.27	14.4
SUN114	Month 1	Male	26-30	TBrel-IH	Good	9.36	8.72	10.93	9.93	11.48	11.3	11.17	9.7	11.52	7.64	7.64	10.89	13.08	7.64	8.25	11.82	12.2	13.75	10.65	11.8	11.27	13.03	9.46	11.1	7.64	12.51	10.98	13.27	8.86	13.25	8.84	9.89	7.64	10.91	10.03	11.82	9.49	7.69	13.9	10.94	11.73	13.37	13.55	12.99
SUN115	Month 1	Male	31-35	TBrel-IH	Good	9.79	9.38	11.07	10.06	11.94	12.01	11.43	10.41	11.28	7.64	7.64	10.96	12.57	7.64	8.65	11.84	12.7	14.4	11.04	11.77	12.15	12.36	10.11	10.96	7.64	13.18	10.87	13.96	9.18	13.94	9.59	10.15	7.64	11.58	10.21	11.96	9.66	8.4	13.74	11.68	11.35	13.38	12.99	11.86
SUN116	Month 1	Male	36-40	TBrel-IH	Good	9.86	9.14	10.62	10.54	11.98	11.68	11.21	10.34	11.4	7.64	7.64	11.04	12.94	7.64	8.25	11.9	12.46	14.4	11.9	12.44	12.48	12.74	10.31	11.35	7.64	12.77	10.78	13.77	9.04	13.77	9.45	10.33	11.49	11.18	10	11.95	9.66	8.21	13.22	12.24	10.32	12.47	11.56	12.98
SUN118	Month 1	Female	46-50	TBrel-IH	Good	9.36	8.03	10.94	10.59	11.78	11.43	11.58	9.86	11.93	7.64	7.64	10.88	12.79	7.64	8.05	11.85	11.78	14.06	11.58	12.25	12.21	13.07	9.59	11.17	7.64	12.96	11.7	14.25	8.73	13.4	9.29	9.91	7.64	10.82	10.24	12.06	9.43	7.73	13.73	11.79	11.58	13.65	13.9	11.27
SUN119	Month 1	Female	26-30	TBrel-IH	Good	10.25	9.01	10.8	9.79	12.23	12.36	11.98	10.34	11.35	7.64	8.14	10.92	13.56	7.64	9.41	12.39	14.35	14.46	11.4	11.72	12.5	11.75	10.15	7.64	7.64	13.64	11.56	12.92	9.72	14.44	9.65	10.28	7.64	11.91	10.89	12.83	10.26	8.88	13.9	11.55	12.98	14.32	14.65	13.76
SUN120	Month 1	Male	36-40	TBrel-IH	Good	9.24	8.53	10.07	9.48	10.67	11.37	11.13	9.56	11.25	7.64	7.64	10.83	13.24	8.41	8.2	11.66	13.67	13.35	10.63	11.7	11.02	12.37	9.19	11.02	7.64	12.58	11.53	13.24	8.48	13.24	8.47	9.65	11.19	10.76	9.73	12.48	9.25	8.54	13.72	10.49	12.63	14.04	15.17	12.55
SUN121	Month 1	Female	51-55	TBrel-IH	Good	8.72	8.24	11.18	9.77	11.94	14.16	11.97	9.46	11.23	7.64	7.64	10.12	12.65	7.64	8.42	12.1	12.44	13.8	11.1	11.77	11.36	12.07	9	11.77	7.64	14.81	12.02	13.95	12	16.28	10.05	9.45	7.64	13.67	10.53	12.72	9.4	7.64	13.21	11.23	12.5	14.55	13.92	11.73
SUN123	Month 1	Male	26-30	TBrel-IH	Good	9.79	9.17	10.77	9.63	11.72	11.65	11.31	9.77	11.22	7.64	7.64	10.4	13.03	9.06	8.49	11.94	13.77	7.64	11.42	12.05	12.06	12.66	9.72	11.24	7.64	12.72	10.73	13.17	9.18	13.88	9.14	10.06	7.64	11.17	9.74	12.14	9.74	8.57	13.31	11.09	10.81	13.01	11.87	12.78
SUN127	Month 1	Male	51-55	TBrel-IH	Good	10.31	8.15	10.73	10.19	11.61	11.6	11.89	10.08	11.96	7.64	7.64	11.12	13.45	8.94	8.69	12.08	13.73	14.21	11.64	12.12	12.78	12.58	10	11.56	7.64	12.85	11.25	13.33	8.22	13.96	9.19	10.12	7.64	11	10.24	12.06	9.74	8.52	13.72	11.24	11.47	13.07	13.04	13.98
SUN160	Month 1	Male	36-40	TBrel-IH	Good	10.3	9.13	10.83	9.81	11.92	12.83	11.78	10.27	11.37	7.64	7.64	11.67	13.64	7.64	8.62	12.08	12.54	14.36	11.59	12.39	12.98	12.16	9.96	11.79	7.64	13.84	10.9	13.55	9.18	14.39	9.62	10.28	7.64	12.1	10.25	12.42	9.87	8.76	13.77	11.48	12.61	13.6	14.56	15.04
SUN161	Month 1	Male	46-50	TBrel-IH	Good	10.15	8.78	10.78	9.83	11.61	12.5	11.55	10.14	7.64	7.64	7.64	10.86	13.38	7.64	8.45	12.03	12.58	7.64	10.86	11.58	11.79	13.1	9.95	11.25	7.64	13.53	11.11	13.2	9.18	14.42	9.05	10.23	7.64	11.49	10.27	12.31	9.64	8.77	13.86	11.3	11.96	13.78	13.19	12.77
SUN50	Month 2	Female	21-25	TBrel-IH	Good	10.22	8.62	10.62	10.77	11.85	12.18	11.84	10.31	11.75	7.64	7.64	10.91	12.73	7.64	8.95	12.4	12.55	14.5	11.55	11.5	11.95	11.57	10.2	7.64	7.64	13.11	11.31	12.86	9.65	14.49	10.11	9.96	7.64	11.68	9.58	12.37	9.58	8.79	13.35	11.51	11.74	13.7	13.94	12.94
SUN60	Month 2	Female	41-45	TBrel-IH	Good	10.31	8.91	10.37	10.81	12.28	12.33	11.95	10.4	11.3	7.64	7.64	11.39	13.69	13.14	8.95	12.45	13.09	14.67	11.95	12.48	12.73	11.76	10.4	7.64	7.64	13.2	10.84	13.27	9.94	14.25	9.77	10.35	7.64	12.11	9.98	12.62	9.9	8.67	13.71	12.4	12.12	14.05	14.3	14.08
SUN69	Month 2	Female	61-65	TBrel-IH	Good	10.12	8.95	10.95	10.75	12.39	12.14	11.87	10.58	11.33	7.64	7.64	11.21	13.1	12.3	8.86	12.37	12.64	7.64	11.75	12.25	12.92	12.01	10.35	11.71	7.64	12.82	10.95	13.85	9.29	13.98	10.36	10.37	7.64	11.74	9.62	12.64	9.68	8.47	13.73	12.52	12.71	14.43	14.3	13.8
SUN70	Month 2	Male	51-55	TBrel-IH	Good	9.6	8.35	10.64	10.46	12.17	12.36	11.63	9.92	11.38	7.64	7.64	10.72	12.5	13.07	8.74	12.25	12.43	14.33	11.71	12.04	12.11	12.06	9.88	11.54	7.64	13.38	11.48	14.57	10.01	14.28	9.71	9.17	7.64	11.95	10.04	12.33	9.56	7.94	13.67	11.83	11.29	13.83	13.05	11.9
SUN104	Month 2	Male	46-50	TBrel-IH	Good	10.14	8.52	10.44	7.64	12	12.46	12.05	10.97	7.64	7.64	7.64	11.13	13.13	7.64	9.16	12.07	13.16	15.08	10.79	11.82	12.46	12.16	10.5	7.64	7.64	13.84	10.46	12.81	9.68	14.32	10.34	9.74	7.64	12.11	10.92	12.47	9.98	10	13.23	11.97	11.53	13.72	12.5	13.02
SUN105	Month 2	Female	31-35	TBrel-IH	Good	9.81	8.95	10.78	10.46	11.88	12.36	11.76	10.5	11.5	7.64	7.64	10.9	12.85	7.64	8.76	12.31	12.48	7.64	11.14	11.96	12.31	12.1	10.37	7.64	7.64	13.71	10.96	13.26	9.3	14.18	9.65	10.39	7.64	11.86	10.5	12.71	9.59	9.07	14.24	12	12.91	14.76	15.19	13.18
SUN109	Month 2	Male	21-25	TBrel-IH	Good	9.85	9.39	10.86	10.8	12.25	12	11.69	10.58	11.64	7.64	7.64	11.55	13.53	7.64	8.73	12.12	12.58	14.58	12.05	12.22	12.73	12.08	10.43	11.41	7.64	13.24	10.66	13.42	9.61	14	9.52	10.3	11.86	11.52	9.99	12.15	9.77	8.58	13.43	12.39	11.42	13.54	13.55	13.72
SUN113	Month 2	Male	26-30	TBrel-IH	Good	10.19	8.81	10.39	10.38	11.91	12.02	11.66	10.33	7.64	7.64	7.64	11.35	13.48	7.64	8.45	12.11	12.4	14.36	11.54	11.98	12.31	12.03	10.06	11.15	7.64	13.36	10.36	13.18	9.23	13.78	9.63	10.13	7.64	11.69	10.49	12.05	9.78	8.7	12.73	11.6	11.66	13.25	13.38	14.14
SUN114	Month 2	Male	26-30	TBrel-IH	Good	9.06	8.65	10.81	9.46	11.5	11.19	11.07	9.59	11.17	7.64	7.64	10.87	12.89	7.64	8.35	11.81	12.11	7.64	10.61	11.9	11.12	13.26	9.26	11.09	7.64	12.32	10.52	13.11	8.49	13.05	8.72	9.51	7.64	10.72	9.53	11.66	9.28	7.83	13.72	10.7	11.04	12.79	12.88	13.16
SUN115	Month 2	Male	31-35	TBrel-IH	Good	9.91	8.93	11.04	10.45	12.08	12.02	11.73	10.22	11.4	7.64	7.64	11.36	12.93	7.64	8.53	11.97	12.6	14.4	11.68	12.03	12.37	12.19	10.18	7.64	7.64	13.23	10.89	13.72	9.46	13.89	9.79	10.41	7.64	11.58	10.64	11.99	9.62	8.48	13.64	12.11	10.98	13.3	11.89	12.55
SUN116	Month 2	Male	36-40	TBrel-IH	Good	9.09	7.9	10.33	10.05	12.06	12.27	11.44	9.62	7.64	7.64	7.64	11.32	13.33	7.64	8.85	12.18	12.18	13.87	11.58	12	12.37	11.73	9.4	11.18	7.64	13.33	10.47	12.95	9.6	14.22	9.41	8.78	7.64	11.9	10.38	12.1	9.37	8.45	13.46	10.92	10.86	13.34	11.07	14.29
SUN118	Month 2	Female	46-50	TBrel-IH	Good	9.75	8.4	10.89	10.02	11.63	11.64	11.48	10.21	12	7.64	7.64	11.33	13.19	7.64	8.68	11.89	12.05	14.32	11.91	11.98	12.61	13.46	9.96	11.5	7.64	12.91	11.19	13.99	9.21	13.8	9.52	10.37	7.64	11.13	9.75	12.15	9.6	8.03	14.06	12.13	11.13	13.3	13.22	12.68
SUN119	Month 2	Female	26-30	TBrel-IH	Good	10.31	8.74	10.52	7.64	12.04	12.46	11.94	10.27	11.35	7.64	7.64	11	13.22	9.98	8.64	12.26	14.01	14.43	11	11.77	12.6	11.53	10.17	11.67	7.64	13.72	11.44	12.91	10.07	14.58	9.99	10.3	7.64	12.11	10.75	12.87	9.88	9.03	14.28	11.65	13.19	15	15.16	13.98
SUN120	Month 2	Male	36-40	TBrel-IH	Good	9.64	8.62	10.16	9.85	11.24	11.39	11.26	9.6	11.76	7.64	7.64	11.92	13.83	8.9	8.17	11.94	13.73	13.81	11.62	12.56	12.28	12.49	9.47	11.39	7.64	12.58	11.46	13.47	8.19	13.39	9.42	10.01	7.64	10.94	9.89	12.35	9.69	8.56	13.6	11.21	12.19	13.96	14.69	14.09
SUN121	Month 2	Female	51-55	TBrel-IH	Good	10.3	9.54	10.9	7.64	12.15	12.7	11.95	10.55	7.64	7.64	7.64	10.9	13.32	10.08	9.37	12.49	13.97	14.49	10.96	12.12	11.99	12.2	10.07	11.92	7.64	13.78	11.48	12.73	9.89	14.64	9.62	10.35	7.64	12.17	10.9	12.82	9.96	9.07	13.57	11.48	13	14.66	15.09	14.36
SUN123	Month 2	Male	26-30	TBrel-IH	Good	10.12	8.91	10.59	10.17	12.31	11.43	11.69	10.14	11.32	7.64	7.64	10.87	13.13	8.8	8.61	12.12	13.86	14.39	12.09	12.51	12.63	12.16	10.3	11.54	7.64	12.61	10.43	13.34	8.64	13.65	8.86	10.16	7.64	11.06	10.13	12.13	9.67	7.64	13.17	11.93	10.61	12.63	11.78	13.17
SUN127	Month 2	Male	51-55	TBrel-IH	Good	10.02	9.12	10.7	7.64	11.59	12.32	11.73	10.25	11.26	7.64	7.64	11.02	13.39	9.51	8.69	12.05	13.87	14.27	11.28	12.1	12.8	11.83	9.93	11.74	7.64	13.4	11.16	13.26	9.77	14.33	9.83	10.29	7.64	11.82	10.45	12.4	9.78	8.87	13.71	11.57	11.64	13.69	13.13	13.92
SUN136	Month 2	Female	46-50	TBrel-IH	Good	10.17	9.21	11.01	10.87	11.72	12.65	11.68	7.64	12.1	7.64	9.1	12.88	13.67	12.43	8.81	12.11	12.5	14.43	12.37	12.38	13.36	11.58	10.23	11.42	7.64	13.64	10.97	13.86	9.61	14.57	9.58	10.08	7.64	11.83	9.75	12.01	9.72	8.79	13.67	12.27	12.09	14.43	14.27	15.36
SUN160	Month 2	Male	36-40	TBrel-IH	Good	10.13	9.21	10.55	7.64	11.68	12.35	11.2	7.64	11.46	7.64	7.64	10.59	12.93	7.64	8.59	11.85	12.42	14.2	10.94	11.84	12.17	12.73	9.53	11.2	7.64	13.33	10.87	13.23	9.05	14.34	9.18	10.06	7.64	11.47	9.57	12.14	9.3	8.1	13.93	11.19	12	14.07	14.15	13.59
SUN161	Month 2	Male	46-50	TBrel-IH	Good	9.3	8.74	10.54	9.92	12.03	12.31	11.58	9.65	7.64	7.64	7.64	10.93	13.38	7.64	8.62	12.03	12.14	13.71	11.09	11.78	11.48	12.4	9.47	7.64	7.64	13.32	10.84	13.17	8.87	14.25	8.9	9.67	7.64	11.47	10.22	12.21	9.45	8.09	13.62	10.99	11.56	13.46	13.02	13.09
SUN50	Month 4	Female	21-25	TBrel-IH	Good	10.52	8.51	10.82	11.1	12.43	12.41	12.13	10.84	11.68	7.64	7.64	11.34	12.96	11.9	9.14	12.45	12.67	14.89	12.12	12.06	12.37	11.97	10.69	7.64	7.64	13.3	11.17	13.22	9.6	14.49	10.11	10.35	7.64	11.76	10.35	12.6	9.78	8.79	12.99	11.96	11.44	13.46	13.36	13.45
SUN60	Month 4	Female	41-45	TBrel-IH	Good	10.33	9.16	10.09	10.55	12.25	12.69	11.83	7.64	12.03	7.64	7.64	10.87	12.94	16.35	8.56	12.4	14.16	14.84	12.03	12.32	12.77	12.25	10.53	7.64	7.64	13.25	11.28	13.52	10.24	13.91	9.8	10.5	12.9	13.29	9.94	12.5	10.03	8.62	14.33	12.56	11.39	13.99	14.61	12.56
SUN69	Month 4	Female	61-65	TBrel-IH	Good	9.81	8.52	10.76	10.57	12.42	12.16	11.94	10.27	11.25	7.64	7.64	11.14	12.83	12.23	9.38	12.5	12.66	14.66	11.53	12.19	12.59	11.71	10.15	11.98	7.64	12.98	10.86	14.18	9.53	14.15	10.16	10.04	7.64	11.77	10.19	12.52	9.56	8.14	13.71	12.35	11.28	13.39	12.79	12.5
SUN104	Month 4	Male	46-50	TBrel-IH	Good	10.32	8.44	10.35	10.41	12.04	11.9	11.54	10.7	11.64	7.64	7.64	11.28	13.28	7.64	8.57	11.84	12.73	14.77	11.56	11.94	12.67	12.67	10.58	11.05	7.64	12.97	10.45	13.29	9.56	13.71	9.81	10.65	7.64	11.46	10.27	11.89	9.78	9.31	13.46	11.96	11.05	13.29	11.94	14.19
SUN105	Month 4	Female	31-35	TBrel-IH	Good	10.28	9.22	10.53	10.31	11.69	12.41	11.58	10.84	11.86	7.64	7.64	10.92	12.91	7.64	8.57	12.08	12.75	15.01	11.66	12.22	12.88	12.59	10.85	11.88	7.64	13.76	10.65	14.04	9.88	14.22	10.06	10.47	7.64	11.96	10.33	12.16	9.81	8.82	13.07	12.46	11.63	7.64	12.16	13.52
SUN109	Month 4	Male	21-25	TBrel-IH	Good	10.34	9.88	11.06	10.35	12.17	12.46	11.86	10.81	11.29	7.64	7.64	11.12	13.28	7.64	9.14	12.25	12.84	14.93	11.58	12.04	12.65	12.21	10.57	11.83	7.64	13.62	11.29	13.25	9.73	14.24	10.18	10.65	7.64	12.01	10.32	12.4	9.96	8.71	13.95	12.11	12	14.07	13.05	13.05
SUN113	Month 4	Male	26-30	TBrel-IH	Good	10.51	9.47	10.09	10.56	12.53	11.1	11.44	10.77	11.64	7.64	7.64	11.51	13.37	7.64	8.72	12	12.81	14.86	12.13	12.05	12.64	12.12	10.45	7.64	7.64	12.21	10.38	13.36	8.76	12.33	9.95	10.48	7.64	10.88	10.27	11.97	9.88	8.59	12.87	12.07	10.87	12.56	13.18	14.25
SUN114	Month 4	Male	26-30	TBrel-IH	Good	9.97	8.92	11.05	10.34	11.95	12.03	11.53	10.06	11.48	7.64	7.64	11.44	12.97	7.64	8.69	12.14	12.41	14.22	11.16	12.08	11.88	12.7	9.96	11.54	7.64	13.12	10.81	13.48	9.23	13.67	9.23	10.06	7.64	11.71	10.27	11.93	9.76	8.47	13.56	11.47	11.28	13.18	12.71	14.09
SUN115	Month 4	Male	31-35	TBrel-IH	Good	10.3	9.11	11.09	10.41	11.88	11.89	11.38	10.64	11.8	7.64	7.64	11.18	12.47	7.64	8.52	11.79	12.72	14.75	12.04	11.88	12.55	12.21	10.52	11.15	7.64	13.17	10.69	13.88	9.26	13.54	10.03	10.31	7.64	11.5	9.68	11.68	9.82	8.2	13.76	12.05	11.16	12.99	12.16	12.34
SUN116	Month 4	Male	36-40	TBrel-IH	Good	9.69	9.02	10.78	10.79	12.21	11.88	11.44	9.99	11.73	7.64	7.64	11.34	13.14	7.64	8.67	12.04	12.39	14.21	12.12	12.42	12.61	12.45	9.99	11.52	7.64	13.1	11.5	13.94	9.07	13.78	9.35	10.05	7.64	11.42	10.1	11.93	9.48	8.15	13.32	12.11	10.68	13.23	11.79	13.59
SUN118	Month 4	Female	46-50	TBrel-IH	Good	9.89	8.71	10.77	10.78	12.33	12.27	11.64	10.11	11.96	7.64	7.64	11.11	13.2	7.64	8.89	11.98	12.76	14.83	12.5	12.66	12.41	12.02	10.02	11.46	7.64	13.41	11.22	14.68	9.5	14.26	9.21	10.08	7.64	11.64	10.06	12.14	9.72	8.63	13.33	11.87	10.89	7.64	12.6	11.58
SUN119	Month 4	Female	26-30	TBrel-IH	Good	11.05	9.18	10.8	10.24	12.32	12.85	11.86	11.01	11.63	7.64	7.64	10.89	12.73	7.64	8.63	12.14	14.99	15.3	12.09	12.06	13.16	11.75	11.14	11.65	7.64	14.11	11.27	13.74	10.48	14.94	11.12	10.72	7.64	12.23	10.26	12.4	9.99	9.31	13.72	12.21	12.96	7.64	13.57	13.08
SUN120	Month 4	Male	36-40	TBrel-IH	Good	9.43	8.38	10.1	10.05	11.87	11.86	11.56	9.6	11.3	7.64	7.64	12.84	14.5	7.64	8.65	11.98	13.71	13.7	11.85	12.86	12.93	12.13	9.79	11.47	7.64	13	10.81	13.97	9.33	13.83	9.47	9.92	7.64	11.39	10.13	12	9.5	7.64	13.53	11.68	10.86	13.29	13.04	14.52
SUN121	Month 4	Female	51-55	TBrel-IH	Good	10.66	9.57	11.02	9.83	12.45	12.55	11.92	10.62	11.47	7.64	7.64	11.81	13.84	10.11	9.14	12.3	14.14	14.68	11.82	12.54	12.53	12.08	10.71	11.87	7.64	13.78	11.06	13.19	7.64	14.48	9.8	10.55	7.64	12.2	10.65	12.39	10.03	8.9	13.44	11.98	7.64	13.69	12.95	15
SUN123	Month 4	Male	26-30	TBrel-IH	Good	10.23	8.76	10.89	10.29	11.94	11.72	11.75	10.08	11.62	7.64	7.64	10.86	13.15	9.38	8.33	12.02	14.02	14.33	12.12	12.55	12.49	12.39	10.25	11.44	7.64	12.99	10.72	13.78	8.75	14.12	9.24	10.25	7.64	11.2	10.09	11.97	9.85	8.31	13.33	11.91	11.09	7.64	11.54	13.26
SUN127	Month 4	Male	51-55	TBrel-IH	Good	10.28	9.35	10.7	9.83	11.94	12.19	11.65	10.03	11.49	7.64	7.64	11.08	13.33	9.39	8.81	12.19	13.7	14.21	11.22	12.13	12.71	12.39	10.03	11.61	7.64	13.3	11.36	13.43	9.21	14.2	9.67	10.04	7.64	11.58	10.24	12.17	9.57	8.59	13.64	11.31	11.38	13.66	12.61	13.82
SUN136	Month 4	Female	46-50	TBrel-IH	Good	10.49	9.55	11.32	10.69	11.83	13.11	11.79	10.6	11.45	7.64	7.64	11.68	13.13	7.64	8.52	12.27	12.74	14.65	11.83	12.15	12.93	11.64	10.49	11.64	7.64	13.99	11.06	13.5	9.95	15.09	9.97	10.51	7.64	12.27	10.15	12.28	9.86	8.89	13.91	12.16	12.49	14.65	14.73	14.06
SUN160	Month 4	Male	36-40	TBrel-IH	Good	10.53	9.31	10.37	9.7	11.69	12.32	11.48	10.28	11.53	7.64	7.64	11.63	13.33	7.64	8.13	11.92	12.66	14.57	11.74	12.27	12.96	12.1	10.07	11.28	7.64	13.33	11.09	13.66	8.76	14.28	9.95	10.35	7.64	11.42	9.74	11.91	9.87	8.82	13.69	11.73	11.81	13.77	13.55	14.65
SUN161	Month 4	Male	46-50	TBrel-IH	Good	10.01	9.2	10.6	10.48	12.28	12.32	11.65	10.13	11.22	7.64	7.64	11.38	13.24	7.64	8.7	12.1	12.43	14.39	11.68	12.28	12.16	12.67	10.37	11.48	7.64	13.34	10.95	13.31	9.09	14.17	9.5	10.15	7.64	11.46	9.75	12.03	9.78	8.36	13.53	11.59	11.89	13.73	12.37	13.61
SUN50	Month 6	Female	21-25	TBrel-IH	Good	10.42	8.53	10.84	11.07	12.28	12.76	12.06	10.62	11.69	7.64	7.64	11.21	13.11	12.44	9.34	12.59	12.6	7.64	11.82	11.94	12.31	11.27	10.49	7.64	7.64	13.74	11.19	13.07	10.11	14.98	10.04	10.28	7.64	12.2	10.4	12.44	9.96	8.94	13.23	11.74	10.84	13.4	11.7	13.82
SUN60	Month 6	Female	41-45	TBrel-IH	Good	9.12	8.33	10.31	7.64	12.29	13.04	12.19	9.6	10.84	7.64	7.64	10.88	13.39	13.62	9.18	12.55	12.23	14.06	11.95	12.68	12.34	11.1	9.43	12.13	7.64	13.74	10.41	12.92	10.4	14.9	9.49	9.05	7.64	12.65	10.11	12.61	9.77	8.78	12.91	11.69	11.11	13.5	11.62	12.79
SUN69	Month 6	Female	61-65	TBrel-IH	Good	10.39	8.72	10.71	10.57	12.42	12.08	11.95	10.26	11.3	7.64	7.64	11.34	13.28	12.1	8.43	12.31	12.61	14.61	11.37	12.39	12.55	12.22	10.47	11.77	7.64	13.07	10.8	13.83	9.55	14.17	9.79	10.24	7.64	11.54	10.07	12.39	9.63	8.63	13.7	11.87	10.57	13.29	11.78	13.57
SUN104	Month 6	Male	46-50	TBrel-IH	Good	9.85	8.34	10.08	7.64	11.58	11.61	11.57	9.65	11.26	7.64	7.64	11.33	13.37	7.64	8.5	11.8	11.57	13.85	10.91	11.57	12.26	12.26	9.56	10.84	7.64	13.24	10.57	13.21	8.84	13.41	9.38	9.97	7.64	11.25	10.06	11.9	9.29	8.6	13.98	10.93	11.04	13.63	11.75	14.09
SUN105	Month 6	Female	31-35	TBrel-IH	Good	10.03	9.3	10.92	10.85	11.88	12.39	11.83	10.49	11.87	7.64	7.64	11.18	12.88	7.64	8.57	12.24	12.64	14.92	12.11	12.52	12.58	12.39	10.4	11.82	7.64	13.75	11.31	13.55	9.9	14.2	9.99	10.37	7.64	12.08	10.69	12.4	9.87	8.73	13.7	12.04	11.96	14.18	12.95	12.83
SUN109	Month 6	Male	21-25	TBrel-IH	Good	10.7	9.41	11.21	10.57	12.73	12.9	11.88	7.64	11.78	7.64	7.64	11.77	13.22	7.64	9.03	12.37	13.19	15.69	12.02	12.46	13.32	11.73	11.34	11.93	7.64	14.22	10.63	13.51	10.47	14.86	10.66	10.31	7.64	12.59	10.66	12.36	10.27	9.27	13.77	12.91	12.22	7.64	13.69	13.85
SUN113	Month 6	Male	26-30	TBrel-IH	Good	9.79	8.55	10.37	10.62	12.22	12.17	11.94	10.33	11.59	7.64	7.64	11.18	13.2	7.64	8.52	12.17	12.86	14.73	11.98	11.84	12.28	11.96	10.39	7.64	7.64	13.46	10.47	13.75	9.54	14.32	10.57	9.71	7.64	11.73	10.25	12.12	9.93	8.33	12.93	12.14	7.64	7.64	11.68	13.2
SUN114	Month 6	Male	26-30	TBrel-IH	Good	9.99	8.89	11.05	10.33	11.98	10.92	11.23	10.51	11.6	7.64	7.64	11.4	12.93	7.64	8.63	11.96	12.58	14.5	11.39	12.15	12.04	12.73	10.22	7.64	7.64	12.16	10.95	13.72	8.44	12.03	9.49	10.26	7.64	10.72	10.04	11.78	9.69	8.19	13.75	11.86	11.32	13.07	13.17	13.44
SUN115	Month 6	Male	31-35	TBrel-IH	Good	10.01	8.79	11.06	9.85	11.79	11.71	11.24	9.92	11.38	7.64	7.64	11.29	13.15	7.64	8.23	11.86	11.81	14.03	11.36	11.81	12.31	12.12	9.88	7.64	7.64	12.82	10.49	13.62	9.35	13.31	9.3	10.29	7.64	11.25	9.45	11.63	9.5	8.11	13.86	11.28	10.87	13.03	11.67	12.36
SUN116	Month 6	Male	36-40	TBrel-IH	Good	10.04	9.07	10.61	10.28	12.1	12.05	11.48	10.61	11.39	7.64	7.64	11.28	12.84	7.64	8.6	12.3	12.59	14.67	11.24	12.3	12.47	12.41	10.62	11.73	7.64	13.31	10.91	13.32	9.23	14.03	10.02	10.25	7.64	11.64	10.33	12.19	9.83	9	13.81	12.1	10.94	13.49	11.58	13.92
SUN118	Month 6	Female	46-50	TBrel-IH	Good	10.34	9	10.52	10.35	11.91	11.82	11.36	10.5	11.8	7.64	7.64	11.08	13	7.64	8.19	11.97	12.61	14.82	12.02	12.4	12.71	12.71	10.41	11.6	7.64	13.05	10.98	13.69	9.26	14.02	10.02	10.35	7.64	11.37	9.64	11.86	9.75	8.75	13.49	12.14	11.11	13.36	12.66	12.31
SUN119	Month 6	Female	26-30	TBrel-IH	Good	9.99	8.67	10.65	7.64	12.08	12.4	11.92	10.04	11.6	7.64	7.64	11.38	13.74	9.6	8.94	12.16	13.91	7.64	11.89	12.19	12.98	11.28	10.09	7.64	7.64	13.78	11.35	13.14	9.8	14.57	9.95	10.07	7.64	11.91	10.31	12.48	9.87	8.59	13.58	11.45	12.06	14.18	12.25	14.17
SUN120	Month 6	Male	36-40	TBrel-IH	Good	9.85	8.03	10.05	9.89	11.43	11.8	11.52	9.92	12.01	7.64	7.64	12.54	14.07	9.29	8.72	11.82	13.55	13.92	11.95	12.51	12.47	12.19	9.96	11.4	7.64	12.99	11.21	13.57	9.13	13.9	9.69	9.96	7.64	11.25	9.52	11.87	9.52	8.67	13.61	11.74	11.42	13.68	12.2	14.79
SUN121	Month 6	Female	51-55	TBrel-IH	Good	10.57	9.46	10.91	10.06	12.05	12.4	11.94	7.64	11.27	7.64	7.64	11.45	13.81	7.64	9.24	12.39	14.08	14.54	11.56	12.36	12.25	11.47	10.51	12.05	7.64	13.66	10.97	12.88	9.8	14.5	9.8	10.41	7.64	11.99	10.49	12.41	9.88	9.12	13.71	11.81	11.21	13.89	11.88	15.4
SUN123	Month 6	Male	26-30	TBrel-IH	Good	10.05	9.19	10.96	10.19	12.21	11.94	11.43	10.05	11.34	7.64	7.64	10.44	12.73	7.64	8.52	11.98	14.03	14.25	11.98	12.3	12.42	12.42	10.23	11.41	7.64	13.19	10.49	13.13	9.09	14.06	8.94	10.17	7.64	11.37	9.94	11.9	9.83	8.33	13.38	12.02	10.51	7.64	10.88	12.56
SUN127	Month 6	Male	51-55	TBrel-IH	Good	10.43	9.69	10.75	7.64	12.25	12.59	11.89	10.53	11.22	7.64	7.64	11.15	13.25	9.94	9.11	12.29	13.01	14.57	11.08	12.03	12.85	11.8	10.43	12.03	7.64	13.54	10.99	13.36	10.06	14.68	9.94	10.35	7.64	12.09	10.65	12.51	10.11	9.06	14.22	11.65	11.41	13.86	11.57	14.15
SUN136	Month 6	Female	46-50	TBrel-IH	Good	9.85	8.69	11.02	10.31	11.73	12.35	11.38	10.03	11.84	7.64	7.64	11.36	12.81	7.64	8.67	11.98	11.97	14.21	11.88	12.13	12.35	12.38	9.79	7.64	7.64	13.39	11.19	13.1	9.33	14.33	9.16	10.17	11.34	11.56	9.71	11.99	9.66	8.39	14.18	11.43	12.31	14.24	13.9	13.39
SUN160	Month 6	Male	36-40	TBrel-IH	Good	10.35	9.44	10.95	9.91	11.92	12.59	11.64	7.64	11.68	7.64	7.64	11.4	13.27	7.64	8.89	12.03	12.66	14.51	11.62	12.17	12.82	11.92	10.04	11.31	7.64	13.57	11.05	13.9	9.67	14.57	9.79	10.12	7.64	11.88	9.9	12.31	9.95	8.63	14.07	11.53	11.89	13.91	13.79	14.49
SUN161	Month 6	Male	46-50	TBrel-IH	Good	10.05	9.13	11.25	10.13	12.1	13.83	11.54	10.07	11.01	7.64	7.64	11.16	13.2	7.64	8.31	11.97	12.4	14.19	11.12	12.2	11.94	12.2	10.14	11.56	7.64	14.65	10.53	12.94	10.63	15.65	9.29	10.09	7.64	13.04	10.15	11.93	9.59	8.65	13.76	11.48	7.64	7.64	7.64	13.34
SUN50	Week 2	Female	21-25	TBrel-IH	Good	10.53	8.76	11.21	11.05	12.2	12.78	11.97	10.74	11.56	7.64	7.64	11.26	13.02	12.53	8.75	12.61	12.52	7.64	11.18	11.79	12.29	11.56	10.43	7.64	7.64	13.86	10.98	12.88	10.25	15.09	10.01	10.21	7.64	12.25	10.25	12.64	9.84	9.63	13.85	11.94	11.78	14.21	13.96	14.04
SUN60	Week 2	Female	41-45	TBrel-IH	Good	10.53	9.51	10.88	7.64	12.23	12.71	12.05	7.64	11.04	7.64	7.64	10.74	12.95	13.1	9.04	12.59	14.21	14.78	10.82	11.88	12.38	11.45	10.47	7.64	7.64	13.87	11.08	13.1	10.38	14.91	10.32	10.15	7.64	12.34	10.26	13.21	10.07	9.37	14.26	11.85	13.43	15.14	15.89	12.97
SUN69	Week 2	Female	61-65	TBrel-IH	Good	9.82	9.26	10.81	9.85	11.85	11.72	11.51	10.38	10.99	7.64	7.64	10.49	13.17	11.84	8.27	12.13	12.55	14.3	10.46	11.33	12.06	12.53	10.02	11.26	7.64	12.67	10.68	13.53	8.62	13.96	9.7	10.05	7.64	11.25	9.84	12.72	9.53	8.86	13.76	11.4	12.38	14.14	14.99	12.71
SUN70	Week 2	Male	51-55	TBrel-IH	Good	9.91	8.7	10.84	10.68	11.92	11.81	11.92	10.26	11.64	7.64	7.64	11.38	13.29	12.13	8.14	12.23	12.6	7.64	11.23	12.2	12.3	12.13	10.14	7.64	7.64	12.62	11.24	13.89	9.21	14.04	9.8	10.14	7.64	11.33	9.94	12.64	9.67	8.4	13.75	11.34	12.21	14.14	14.71	13.67
SUN104	Week 2	Male	46-50	TBrel-IH	Good	9.69	8.64	9.97	9.81	11.54	11.97	11.41	10.27	11.2	7.64	7.64	11.08	13.26	7.64	8.57	11.9	12.47	14.22	10.66	11.17	12.18	11.98	9.72	7.64	7.64	13.26	10.69	12.99	9.26	13.84	9.33	10.01	7.64	11.43	10.24	12.33	9.54	8.88	13.61	11.49	11.52	13.67	13.38	13.74
SUN105	Week 2	Female	31-35	TBrel-IH	Good	10.71	8.27	10.75	10.67	11.93	10.89	12.04	11.02	11.65	7.64	7.64	11.09	13.11	7.64	8.44	12.08	12.79	15.13	11.8	12.2	12.64	11.61	10.66	7.64	7.64	12.48	10.96	13.53	8.84	12.19	9.98	10.57	7.64	10.72	10.55	12.25	10.15	9.22	13.56	12.09	12.18	14.28	14.61	13.51
SUN109	Week 2	Male	21-25	TBrel-IH	Good	10.91	9.33	11.51	10.65	12.26	12.69	12.13	7.64	11.99	7.64	7.64	11.31	11.04	7.64	8.69	12.02	13.27	16.09	11.97	12.98	12.93	12.29	11.49	12.11	7.64	14.12	10.38	14.5	9.83	14.02	11.08	10.62	7.64	12.19	10.72	12.37	10.07	10.34	13.26	13.75	13.76	14.32	15	12.15
SUN113	Week 2	Male	26-30	TBrel-IH	Good	9.79	9.03	10.32	9.94	11.26	11.85	11.45	10.05	11.48	7.64	7.64	11.01	13.17	7.64	8.25	11.87	12.38	14.1	11.06	11.46	11.93	12.55	9.51	11.24	7.64	13.2	11.27	13.63	9.17	13.62	9.59	10.12	7.64	11.4	10.35	12.87	9.58	8.52	13.53	11.34	12.88	14.38	15.54	13.85
SUN114	Week 2	Male	26-30	TBrel-IH	Good	9.49	9.44	10.88	10.03	12.02	11.74	11.48	10.18	11.38	7.64	7.64	11.13	13.12	7.64	8.65	12.09	12.46	14.17	11.06	11.89	11.6	12.58	9.94	7.64	7.64	12.83	10.64	13.19	9.05	13.64	9.52	9.94	7.64	11.22	10.1	11.98	9.7	8.14	13.64	11.37	10.81	13.13	12.03	13.59
SUN115	Week 2	Male	31-35	TBrel-IH	Good	9.9	9.42	11.07	7.64	11.96	11.66	11.4	10.32	11.11	7.64	7.64	11.19	12.82	7.64	8.7	11.78	12.7	14.42	10.81	11.57	12.06	12.59	9.98	7.64	7.64	12.92	10.22	13.3	9.24	13.6	9.65	10.25	7.64	11.1	10.11	12.04	9.69	8.81	13.84	11.68	10.96	12.88	12.3	12.39
SUN116	Week 2	Male	36-40	TBrel-IH	Good	9.7	8.92	10.25	10.48	11.8	11.96	11.28	10.24	11.42	7.64	7.64	11.15	13.22	7.64	8.09	12.03	12.42	14.29	11.73	11.96	12.42	12.16	10.08	7.64	7.64	13.17	10.97	13.18	9.59	14.06	9.65	10.43	7.64	11.47	9.96	12.02	9.65	8.51	13.24	11.69	10.82	13.35	11.72	13.85
SUN118	Week 2	Female	46-50	TBrel-IH	Good	10.22	8.66	10.74	10.51	11.79	11.11	11.52	10.51	11.84	7.64	7.64	11.13	13.3	7.64	8.6	11.92	12.63	14.69	12.03	12.28	12.52	12.72	10.13	10.95	7.64	12.19	11.22	13.8	8.75	12.04	9.77	10.09	7.64	10.99	10.15	12.11	9.65	8.17	13.39	11.89	11.63	13.43	14.38	12.19
SUN119	Week 2	Female	26-30	TBrel-IH	Good	10.25	7.64	10.5	7.64	11.69	12.48	11.9	10.6	11.33	7.64	7.64	10.53	12.87	7.64	9.06	12.44	14.43	14.56	10.66	11.46	12.29	11.47	10.49	11.88	7.64	14.03	11.62	12.8	10.04	14.46	7.64	10.23	7.64	12.02	10.62	13.07	10.19	7.64	13.99	11.77	13.31	14.98	15.26	12.73
SUN121	Week 2	Female	51-55	TBrel-IH	Good	10.7	9.1	10.49	7.64	12.34	12.11	12.24	10.98	7.64	7.64	7.64	10.88	13.04	9.35	9.25	12.47	13.49	14.9	10.75	11.92	12.33	11.39	10.64	12.26	7.64	13.59	11.2	12.74	9.91	14.3	10.02	10.43	12.41	11.9	11.16	12.95	10.01	9.91	13.35	12.04	13.13	14.72	14.97	14.07
SUN123	Week 2	Male	26-30	TBrel-IH	Good	10.29	9.44	10.98	10.04	12.32	12.13	11.87	10.23	11.15	7.64	7.64	11.19	13.6	9.58	9.06	12.07	14.06	14.38	11.75	12.54	12.41	11.92	10.39	11.62	7.64	13.2	10.09	13.17	9.51	14.33	9.35	9.98	7.64	11.69	10.52	12.34	10.08	8.81	13.53	11.45	11.48	13.18	12.15	13.84
SUN127	Week 2	Male	51-55	TBrel-IH	Good	10.42	9.21	10.42	7.64	12.14	11.77	12.08	10.45	11.24	7.64	7.64	11.16	13.33	9.03	8.96	12.32	13.85	14.5	10.87	12.17	12.62	12.05	10.37	11.97	7.64	12.84	11.07	13.4	9.39	13.92	9.45	10.43	7.64	11.37	10.53	12.59	9.97	8.95	13.84	11.62	11.83	13.73	13.44	13.55
SUN160	Week 2	Male	36-40	TBrel-IH	Good	10.54	8.61	10.78	10.26	11.91	12.59	11.55	10.69	11.66	7.64	7.64	11.65	13.66	7.64	8.66	11.93	12.62	14.71	12.16	12.35	13.27	11.95	10.4	11.43	7.64	13.69	10.83	13.95	9.19	14.65	9.82	10.26	7.64	11.72	9.86	12.16	10.08	8.58	13.59	11.99	11.61	13.61	13	14.66
SUN161	Week 2	Male	46-50	TBrel-IH	Good	10.01	9.01	10.82	9.54	11.64	12.49	10.98	7.64	10.69	7.64	7.64	10.49	13.49	7.64	8.26	11.82	12.38	14.06	10.48	11.35	11.45	12.6	9.87	10.95	7.64	13.37	10.53	13.02	8.95	14.27	9.25	9.94	7.64	11.64	9.86	11.82	9.49	8.95	13.61	11.02	11	13.1	12.22	11.92
SUN57	Diagnosis	Male	51-55	Healthy Control	NA	10.2	9.44	10.25	7.64	12.42	12.33	11.86	10.54	11.07	7.64	7.64	10.75	12.81	12.91	8.37	12.38	14.12	14.53	10.29	11.43	11.89	11.07	10.15	11.6	7.64	13.14	10.02	12.3	9.81	14.33	9.98	10.08	7.64	12.03	10.15	12.29	9.81	9.24	14.09	11.68	7.64	13.23	10.83	13.76
SUN61	Diagnosis	Male	41-45	Healthy Control	NA	10.1	8.96	10.34	10.35	11.88	12.51	11.77	10.39	11.39	7.64	7.64	11.24	13.63	13.1	9.28	12.35	13.92	14.63	11.66	12.34	12.71	12.03	10.5	7.64	7.64	13.24	10.52	13.52	10.1	14.68	9.66	10.32	7.64	12.16	9.65	12.36	9.74	8.65	13.75	12.15	7.64	13.2	10.98	14.19
SUN66	Diagnosis	Female	36-40	Healthy Control	NA	10.01	9.03	10.51	10.62	11.86	12.33	11.71	10.43	11.56	7.64	7.64	11.24	13.69	12.67	8.58	12.19	12.74	14.73	12.32	12.37	12.87	10.89	10.41	7.64	7.64	13.21	10.72	13.88	9.9	14.62	9.63	10.41	7.64	11.95	9.59	12.51	9.95	8.57	13.51	11.84	11.13	13.5	12.62	13.5
SUN67	Diagnosis	Male	36-40	Healthy Control	NA	10.29	9.59	10.9	7.64	12.23	12.78	12.08	10.93	11.89	7.64	7.64	11.84	13.37	12.96	8.54	12.49	12.8	14.86	11.45	12.22	12.78	11.64	10.85	7.64	7.64	13.41	11.26	13.45	10.26	14.93	10.13	10.49	7.64	12.28	10.29	12.53	9.83	8.83	14.01	12.09	11.13	13.93	12.61	14
SUN72	Diagnosis	Female	41-45	Healthy Control	NA	10.35	9.3	11.34	7.64	12.22	13.15	11.98	10.96	11.51	7.64	7.64	11.18	13.26	13.11	8.95	12.42	12.95	15.12	11.47	12.37	13	11.17	10.82	7.64	7.64	13.86	10.65	13.36	10.61	15.41	10.48	10.37	7.64	12.69	10.66	12.48	10.09	9.1	13.66	12.27	7.64	14.02	12.23	14.32
SUN73	Diagnosis	Male	56-60	Healthy Control	NA	9.48	8.43	10.86	10.17	11.44	12.29	11.06	9.67	12.21	7.64	7.64	11.34	13.77	12.13	7.98	11.85	12.03	13.88	11.72	11.78	12.33	12.08	9.65	7.64	7.64	13.15	11.32	13.59	9.44	14.56	9.44	9.7	7.64	11.73	9.57	11.94	9.39	8.31	14.53	10.81	11.15	14.17	11.71	13.96
SUN75	Diagnosis	Female	46-50	Healthy Control	NA	10.18	8.94	10.89	10.05	11.9	12.66	11.72	10.92	11.08	7.64	7.64	11.3	13.41	12.55	8.04	12.01	12.54	7.64	11.3	12.56	12.36	11.7	10.59	11.39	7.64	13.57	10.74	13.37	10.02	14.88	10.17	10.54	7.64	12.1	10.22	12.53	9.8	8.96	13.47	11.97	11.64	13.95	13.44	14.67
SUN77	Diagnosis	Female	36-40	Healthy Control	NA	9.98	9.19	10.72	10.03	12.21	12.38	11.44	10.21	11.55	7.64	7.64	11.1	12.71	12.29	8.52	12.04	12.5	14.41	11.18	12	12.23	11.8	10.39	11.31	7.64	13.07	11.22	13.3	9.69	14.5	9.75	10.15	7.64	11.94	10.04	12.21	9.57	8.49	14.09	11.64	11.36	13.59	12.56	13.33
SUN78	Diagnosis	Male	31-35	Healthy Control	NA	9.28	8.64	10.76	9.72	11.06	11.92	10.81	9.61	11.74	7.64	7.64	11.16	13.4	11.77	7.7	11.69	12.04	13.75	11.36	12.24	12.27	11.94	9.48	11	7.64	12.68	11.13	13.63	9.13	14.02	8.96	9.74	7.64	11.32	9.49	11.65	9.62	8.05	13.85	10.86	7.64	12.98	11.03	14.32
SUN79	Diagnosis	Male	36-40	Healthy Control	NA	9.67	8.94	10.35	10.51	11.56	12.06	11.19	9.72	11.74	7.64	7.64	11.72	13.74	12.07	8.62	12	12.06	14.16	12.16	12.9	12.51	12.73	9.84	11.39	7.64	13.01	11.39	13.8	9.51	14.21	8.76	9.98	7.64	11.54	9.59	11.92	9.32	8.39	13.81	11.83	10.98	13.35	11.4	13.95
SUN80	Diagnosis	Female	41-45	Healthy Control	NA	10.43	9.48	10.64	10.13	11.78	12.38	11.4	10.89	11.49	7.64	7.64	10.73	13.09	12.35	7.83	11.99	12.91	14.93	11.86	12.33	12.66	11.6	10.53	11.34	7.64	13.3	10.59	13.3	9.52	14.53	10.22	10.25	7.64	11.95	10.1	12.16	9.93	8.72	13.38	12.32	7.64	13.28	12.18	13.93
SUN81	Diagnosis	Male	41-45	Healthy Control	NA	9.32	8.11	11.01	7.64	12.12	12.89	11.7	9.58	11.21	7.64	7.64	11.48	13.35	12.8	8.22	12.27	12.39	14.04	11.3	12.31	12.06	11.75	9.44	11.73	7.64	13.63	10.53	13.96	10.18	15.22	9.49	9.07	7.64	12.44	10.43	12.21	9.99	8.1	13.77	11.71	7.64	13.44	7.64	13.77
SUN82	Diagnosis	Male	51-55	Healthy Control	NA	9.76	9.09	10.73	10.04	12.13	13.14	11.64	7.64	11.4	7.64	7.64	11.7	14.16	13.15	8.78	12.37	12.35	14.29	11.53	12.08	12.73	11	10.12	11.91	7.64	14.02	10.81	13.76	9.75	15.19	9.6	9.9	7.64	12.77	10.45	12.31	9.64	8.52	14.12	11.46	7.64	13.78	11.8	15.19
SUN83	Diagnosis	Male	41-45	Healthy Control	NA	10.39	9.83	10.57	7.64	11.25	12.29	11.28	10.97	11.54	7.64	7.64	11.17	13.22	12.04	8.21	11.68	12.4	14.78	11.28	12	13.13	12.08	10.56	7.64	7.64	13.1	10.85	13.38	9.78	14.44	10.17	10.57	7.64	11.8	9.66	11.81	9.97	9.06	14.25	11.92	11.34	14.03	12.8	14.67
SUN84	Diagnosis	Male	36-40	Healthy Control	NA	9.89	9.31	11.05	9.94	12.15	12.52	11.63	10.3	11.69	7.64	7.64	11.53	13.46	12.41	8.91	12.18	12.52	14.31	11.01	12.24	12.38	12.7	10.28	11.57	7.64	13.39	11.54	13.84	10.22	14.8	9.78	10.06	7.64	12.17	10.37	12.29	9.88	8.5	14.5	11.28	7.64	13.56	7.64	14.9
SUN85	Diagnosis	Male	26-30	Healthy Control	NA	10.58	9.6	10.75	9.73	11.5	11.85	11.05	10.98	11.42	7.64	7.64	11.21	12.93	11.62	8.33	11.8	12.91	14.9	10.99	11.77	12.62	12.13	10.71	7.64	7.64	12.7	10.49	12.97	8.6	14.08	10.16	10.3	11.7	11.37	9.93	11.73	10.41	9.26	13.84	11.84	10.55	13.1	11.85	13.18
SUN86	Diagnosis	Male	31-35	Healthy Control	NA	9.67	8.97	11.48	7.64	11.11	12.05	11.39	9.59	12.42	7.64	7.64	11.16	13.05	11.95	8.56	11.88	11.97	13.72	10.34	11.75	11.71	12.51	9.54	11.17	7.64	12.84	11.82	14.45	9.73	14.34	9.02	9.94	7.64	11.78	9.97	11.73	9.38	8.21	15.41	11.62	7.64	13.2	7.64	12.82
SUN87	Diagnosis	Female	51-55	Healthy Control	NA	10.33	9.78	10.99	10.38	12.05	12.06	11.44	10.65	11.71	7.64	7.64	11.22	12.78	11.97	8.15	12.06	12.78	14.8	11.09	12.02	12.67	12.15	10.5	11.55	7.64	13.07	11.23	13.22	9.21	14.06	9.96	10.32	7.64	11.57	10.13	12	9.92	9	14.03	11.83	11.21	13.61	12.87	12.91
SUN88	Diagnosis	Female	41-45	Healthy Control	NA	10.5	9.8	11.15	10.56	11.6	12.45	11.68	7.64	12.01	7.64	7.64	11.05	13.17	12.47	8.78	12.04	12.99	15.05	12.23	12.4	12.79	11.73	10.56	11.75	7.64	13.36	11.46	14.1	9.9	14.69	9.99	10.41	7.64	12.18	9.43	12.24	9.92	9.1	14.3	12.03	7.64	13.84	12.5	12.89
SUN89	Diagnosis	Female	66-70	Healthy Control	NA	9.78	9.08	10.59	10.31	11.3	12.58	11.31	10.03	11.87	7.64	7.64	11.08	13.59	12.47	8.36	11.91	12.46	14.26	12.1	12.68	12.6	11.42	9.94	11.56	7.64	13.4	11.31	13.51	10.04	14.7	9.6	9.91	12.46	12.17	10.01	11.84	9.35	8.71	13.67	11.52	11.32	13.51	12.79	13.14
SUN90	Diagnosis	Female	31-35	Healthy Control	NA	10.19	8.83	10.88	7.64	12.23	12.99	11.74	10.2	7.64	7.64	7.64	11.07	13.2	13.04	8.61	12.17	12.44	14.26	10.26	11.4	12.1	11.81	9.94	11.8	7.64	13.77	10.75	13.36	10.16	15.15	9.26	10.19	7.64	12.62	10.61	12.42	9.65	8.52	14.5	11.16	7.64	13.12	7.64	13.41
SUN91	Diagnosis	Female	26-30	Healthy Control	NA	9.9	8.77	10.36	9.85	11.62	12.01	11.1	10.21	11.38	7.64	7.64	11.14	12.99	11.49	7.95	11.86	12.4	14.2	11.02	11.72	12.08	12.17	9.76	11.02	7.64	12.86	10.96	13.12	9.27	14.2	9.44	9.75	7.64	11.47	9.86	11.76	9.61	8.21	14.4	11.33	11	13.51	12.72	14.84
SUN95	Diagnosis	Male	41-45	Healthy Control	NA	9.76	8.28	10.95	9.85	11.71	13.14	11.62	10.07	11.37	7.64	7.64	11.26	13.57	13.01	8.83	12.29	12.61	14.37	11.42	12.23	12.65	10.78	10	12.05	7.64	13.9	10.89	13.17	10.41	15.22	9.65	9.49	7.64	12.73	10.59	12.38	9.61	8.85	13.71	11.27	7.64	7.64	7.64	14.34
SUN96	Diagnosis	Male	41-45	Healthy Control	NA	10.13	9.65	10.66	9.86	11.57	12.37	11.51	10.79	11.82	7.64	7.64	11.33	13.53	7.64	7.94	12	12.76	14.71	11.3	12.24	12.44	11.87	10.31	11.72	7.64	13.25	10.71	12.9	9.65	14.46	10.25	10.15	7.64	11.83	9.91	12.05	9.79	9.1	14.07	11.63	7.64	13.61	11.83	14.83
SUN97	Diagnosis	Male	41-45	Healthy Control	NA	9.92	9.55	10.63	10.05	11.68	12.2	11.42	10.69	7.64	7.64	7.64	11.26	13.56	7.64	8.59	12.04	12.69	14.49	11.13	12.55	12.61	12.26	10.34	11.75	7.64	13.14	10.95	13.27	9.7	14.38	9.77	10.2	7.64	11.78	10.27	12.12	9.99	8.82	14.04	11.84	7.64	13.16	11.62	13.76
SUN98	Diagnosis	Female	66-70	Healthy Control	NA	10.27	9.44	10.4	10.45	11.45	12.27	11.37	7.64	12.12	7.64	7.64	11.17	13.36	12.1	8.43	11.93	12.76	14.85	12.31	12.46	12.68	11.87	10.61	11.54	7.64	13.01	11.25	13.35	9.64	14.57	9.97	10.33	7.64	11.82	9.42	11.92	9.87	8.94	13.8	11.48	7.64	13.19	11.19	13.64
SUN106	Diagnosis	Female	41-45	Healthy Control	NA	10.06	8.19	11.03	10.47	12.15	12.66	11.76	10.06	11.62	7.64	7.64	11.42	13.37	12.44	8.46	12.19	12.29	14.22	11.74	12.52	12.35	12.07	10.33	11.66	7.64	13.99	11.22	13.06	10.27	14.2	9.63	10.32	7.64	12.4	10.39	12.29	9.68	8.62	13.72	11.98	11.96	14.14	12.39	14.75
SUN51	Diagnosis	Male	31-35	TB-DM	Poor	10.83	8.55	10.68	10.05	11.86	12.59	11.84	10.9	7.64	7.64	7.64	10.56	12.71	12.58	9.04	12.52	12.15	14.85	10.69	11.4	12.14	12.04	10.48	7.64	7.64	13.84	10.61	12.71	9.74	14.93	10.25	10.1	7.64	12.08	10.06	12.48	9.69	9.87	13.56	11.86	12.21	14.15	13.55	12.46
SUN135	Diagnosis	Female	41-45	TB-DM	Poor	10.28	8.79	10.9	10.27	11.91	13.26	11.92	10.39	11.49	7.64	7.64	11	13.34	13.17	8.72	12.28	12.55	14.57	11.67	12.09	12.88	11.18	10.43	7.64	7.64	14.17	10.98	13.11	9.85	15.17	9.82	10.48	7.64	12.44	10.52	12.49	9.95	8.7	13.62	12.04	12.34	14.14	12.76	12.29
SUN144	Diagnosis	Female	46-50	TB-DM	Poor	9.87	9.13	10.3	7.64	11.54	12.55	11.55	9.94	7.64	7.64	7.64	10.24	13.07	7.64	8.19	11.97	12.25	13.88	10.14	10.64	12.02	11.82	9.64	11.12	7.64	13.52	10.58	12.59	9.79	14.55	9.42	9.99	7.64	11.81	10.15	12.82	9.27	8.54	14.19	11.17	12.54	14.44	13.66	12.19
SUN159	Diagnosis	Male	51-55	TB-DM	Poor	9.78	8.87	10.64	9.86	11.54	12.49	11.25	10.02	11.01	7.64	7.64	10.02	12.56	7.64	8.13	11.83	12.23	14.04	10.68	11.62	11.82	12.19	9.74	10.99	7.64	13.56	10.4	12.63	9.23	14.49	9.14	9.98	11.36	11.62	9.78	12	9.33	8.9	13.93	11.23	11.61	14.01	12.99	12.85
SUN51	Month 1	Male	31-35	TB-DM	Poor	10.3	9.2	11.19	10.87	12.14	12.18	11.85	7.64	11.36	7.64	7.64	10.45	12.82	11.7	8.85	12.47	12.56	14.48	11.18	11.85	12.02	12.63	10.21	7.64	7.64	13.37	10.98	13.3	9.79	14.41	9.77	10.35	7.64	11.54	10.15	12.72	9.88	8.93	14.09	11.7	12.31	14.1	14.13	12.61
SUN135	Month 1	Female	41-45	TB-DM	Poor	9.92	8.45	10.63	9.77	11.74	12.49	11.72	10.13	11.05	7.64	7.64	10.47	13.17	12.3	8.63	11.91	12.51	14.15	10.55	11.15	12.1	11.86	9.99	11.23	7.64	13.47	11.19	12.56	9.22	14.32	9.72	10.32	7.64	11.59	10.06	12.3	9.66	8.57	13.64	11.83	12.13	14.2	13.78	11.54
SUN144	Month 1	Female	46-50	TB-DM	Poor	10.62	9.8	11.59	7.64	12.13	13.86	12.2	10.78	7.64	7.64	7.64	11.49	13.79	7.64	9.27	12.32	12.79	14.84	11.52	11.88	12.91	11.18	10.44	11.96	7.64	14.45	11.54	13.67	10.39	15.91	10.02	10.28	7.64	13.08	10.73	12.84	10.25	9.14	13.73	12.03	12.61	14.31	13.39	13.57
SUN159	Month 1	Male	51-55	TB-DM	Poor	9.39	8.63	10.53	10.34	11.69	12.04	11.38	9.5	11.44	7.64	7.64	10.61	13.07	7.64	8.42	11.82	12.06	13.74	11.57	12.28	11.9	12.33	9.34	11.23	7.64	13.09	10.97	12.96	9.15	13.86	8.9	9.83	7.64	11.21	9.68	11.74	9.49	8.49	13.46	11.6	10.86	13.39	12.37	13.5
SUN51	Month 2	Male	31-35	TB-DM	Poor	10.65	9.59	10.91	7.64	12.25	12.51	11.84	11.09	11.34	7.64	7.64	10.61	12.76	7.64	9.17	12.56	12.69	14.88	10.4	11.73	12.44	12.51	10.5	11.76	7.64	13.59	10.91	13.04	9.75	14.83	10.34	10.2	7.64	11.84	10.59	12.76	10.01	9.51	14.38	11.87	12.77	14.47	14.56	12.96
SUN135	Month 2	Female	41-45	TB-DM	Poor	9.03	8.51	12.03	7.64	12.45	14.75	12.45	7.64	7.64	7.64	7.64	10.73	13.43	14.52	9.29	12.47	12.36	13.99	11.08	12.11	12.32	10.38	9.14	12.37	7.64	15.49	11.55	13.56	11.24	16.66	10.61	9.72	7.64	13.86	11.34	12.99	9.93	7.78	13.19	11.7	12.57	7.64	12.56	11.35
SUN144	Month 2	Female	46-50	TB-DM	Poor	10.76	9.52	11.03	9.85	11.9	13.45	11.95	10.72	11.22	7.64	7.64	11.73	13.65	7.64	8.56	12.23	12.69	14.87	11.73	12.04	12.97	11.15	10.56	11.72	7.64	14.39	11.07	13.25	10.37	15.43	9.84	10.36	7.64	12.54	10.58	12.63	9.96	9	13.95	12.12	11.84	14.5	12.98	14.02
SUN159	Month 2	Male	51-55	TB-DM	Poor	9.96	9.26	10.65	10.22	11.54	12.18	11.35	9.89	11.43	7.64	7.64	10.56	12.84	7.64	8.64	11.67	12.27	14.06	11.29	12.24	11.95	12.73	9.59	11.04	7.64	13.4	10.96	13.05	8.92	14.17	9.15	9.87	7.64	11.45	9.54	12.19	9.61	8.71	13.94	11.37	11.89	14.04	13.47	13.63
SUN51	Month 4	Male	31-35	TB-DM	Poor	10.36	9.19	11.15	11.11	12.35	12.19	12.06	7.64	11.6	7.64	7.64	10.86	12.92	11.66	9.19	12.51	12.6	14.44	11.57	12.17	12.3	12.88	10.21	7.64	7.64	13.32	11.21	13.62	9.04	14.49	10.05	10.44	7.64	11.64	10.4	12.53	9.68	8.58	13.97	11.72	12.38	13.84	14.02	12.98
SUN135	Month 4	Female	41-45	TB-DM	Poor	10.55	8.85	11.18	10.23	12.16	12.79	11.9	10.78	11.44	7.64	7.64	11.13	13.01	12.68	8.64	12.1	12.67	14.78	11.55	11.91	12.85	11.61	10.75	11.45	7.64	13.78	10.8	13.14	9.5	14.66	9.99	10.4	7.64	12.03	10.28	12.56	9.94	9.25	13.67	12	12.17	14.29	13.4	12.3
SUN144	Month 4	Female	46-50	TB-DM	Poor	9.57	8.73	11	9.89	11.58	12.14	11.23	9.72	11.72	7.64	7.64	11.48	13.57	7.64	8.12	11.79	12.16	13.81	11.54	11.68	12.36	12.99	9.5	10.95	7.64	13.24	11.48	13.69	9.06	14.15	9.26	10.08	7.64	11.31	9.83	12.34	9.49	7.94	13.81	10.91	12	13.83	13.27	13.62
SUN159	Month 4	Male	51-55	TB-DM	Poor	10.23	9.48	11.15	9.75	11.88	12.44	11.47	10.38	10.8	7.64	7.64	10.66	13.17	7.64	8.78	11.95	12.59	14.38	11.05	12.43	12.35	12.63	10.3	11.47	7.64	13.53	10.82	13.47	9.24	14.37	9.48	10.25	7.64	11.6	10.23	11.94	10.15	9.28	13.64	11.59	7.64	7.64	11.21	13.22
SUN51	Month 6	Male	31-35	TB-DM	Poor	10.33	9.23	10.81	10.95	12.24	12.27	11.94	10.5	11.6	7.64	7.64	10.87	12.75	7.64	9.06	12.52	12.64	14.35	10.83	11.66	11.97	12.62	10.23	12.19	7.64	13.4	11.24	13.22	9.16	14.59	10.04	10.23	7.64	11.53	10.75	12.49	9.84	8.94	13.57	11.44	12.05	13.83	13.28	12.92
SUN135	Month 6	Female	41-45	TB-DM	Poor	9.28	8.16	11.57	10.28	12.33	14.2	12.38	7.64	7.64	7.64	7.64	10.88	13.61	14.22	9.24	12.57	12.58	14.3	11.39	12.3	12.77	10.18	9.65	12.29	7.64	15.1	11.21	13.3	10.99	16.03	9.51	9.75	7.64	13.28	11.05	12.78	9.89	8.18	13.44	11.82	12.17	14.66	7.64	12.12
SUN144	Month 6	Female	46-50	TB-DM	Poor	10.33	8.83	10.86	10.43	11.59	13.38	11.89	10.48	11.46	7.64	7.64	11.53	13.43	7.64	8.82	12.3	12.53	14.57	11.42	11.98	12.52	11.97	10.47	7.64	7.64	14.39	11.28	13.32	9.9	15.46	9.59	10.31	12.3	12.41	10.61	12.39	9.68	8.74	14.19	11.87	11.51	14.21	11.46	14.19
SUN51	Week 2	Male	31-35	TB-DM	Poor	10.87	9.24	11.16	7.64	12.26	12.88	12.36	10.79	11.55	7.64	7.64	10.57	12.94	7.64	9.44	12.77	12.67	14.79	10.79	11.53	12.19	12.06	10.65	7.64	7.64	13.96	11.13	13	10.53	15.21	10.05	10.52	7.64	12.28	11.06	12.81	9.95	9.51	13.78	12.06	12	14.15	12.78	12.94
SUN135	Week 2	Female	41-45	TB-DM	Poor	10.46	9.08	10.94	10.1	11.83	13.15	11.97	10.4	11.21	7.64	7.64	11.13	12.98	13.07	8.68	12.27	12.66	14.62	11.32	12.08	12.82	11.23	10.56	11.66	7.64	14.14	11.1	13.13	10.28	15.05	10.82	10.59	7.64	12.31	10.67	12.66	9.93	9.48	13.92	12.04	13.03	15.02	14.72	12.6
SUN144	Week 2	Female	46-50	TB-DM	Poor	10.66	9.57	11.41	7.64	11.59	13.48	11.88	10.72	7.64	7.64	7.64	11.21	13.72	7.64	9.18	12.14	12.84	14.77	11.26	11.76	12.76	11.79	10.4	11.82	7.64	14.27	11.24	13.71	10	15.37	10.19	10.48	7.64	12.58	10.54	12.99	10.07	8.98	13.79	12.03	12.66	14.59	14.32	13.41
SUN159	Week 2	Male	51-55	TB-DM	Poor	10.23	9.48	10.86	10.48	11.9	12.81	11.79	10.16	11.37	7.64	7.64	10.59	13.04	7.64	8.66	12.14	12.62	14.42	11.54	12.23	12.3	12	10.11	11.34	7.64	13.8	10.78	12.96	9.76	14.74	9.58	10.21	7.64	12.03	10.12	12.01	9.87	8.99	13.31	11.57	7.64	13.91	12.07	13.67
SUN53	Diagnosis	Male	21-25	TB-only	Poor	10.3	8	10.91	10.63	11.87	12.03	11.73	10.55	11.51	7.64	7.64	10.52	12.7	7.64	8.86	12.3	12.45	7.64	10.78	10.89	11.8	12.8	10.31	7.64	7.64	13.36	11.27	13.5	9	14.33	10.79	9.87	7.64	11.37	9.66	12.76	9.64	9.32	13.51	11.65	12.58	14.22	14.94	12.63
SUN103	Diagnosis	Female	46-50	TB-only	Poor	10.51	8.6	10.79	10.16	11.8	13	11.89	10.86	11.54	7.64	7.64	11.2	13.19	7.64	8.41	12.12	12.75	14.86	11.25	12.03	12.9	11.12	10.41	7.64	7.64	14.03	11.17	13.13	10.5	15.27	10.34	10.49	7.64	12.47	10.27	12.51	9.91	9.06	13.95	11.77	12.03	14.55	12.34	13.55
SUN153	Diagnosis	Female	16-20	TB-only	Poor	9.7	7.89	10.28	9.65	11.18	11.84	11.35	9.85	11.15	7.64	7.64	9.95	12.35	7.64	7.64	11.68	12.11	13.74	10.13	11.12	11.34	12.24	9.5	10.72	7.64	12.88	10.66	12.8	8.62	13.9	8.88	10.03	7.64	10.86	9.93	11.84	9.37	8.76	13.42	11	10.74	12.75	11.14	11.84
SUN53	Month 1	Male	21-25	TB-only	Poor	10.46	8.35	10.97	10.89	12.23	12.22	12.08	10.59	11.44	7.64	7.64	11.19	13.26	7.64	8.89	12.52	7.64	14.55	11.57	11.93	12.18	12.72	10.43	7.64	7.64	13.13	11.01	13.53	9.69	14.21	9.55	9.77	7.64	11.84	10.24	12.59	9.82	9.05	13.36	11.51	12.29	14.13	14.67	13.76
SUN103	Month 1	Female	46-50	TB-only	Poor	10.26	8.4	10.58	10.42	11.99	12.39	11.66	10.76	11.33	7.64	7.64	10.9	12.57	7.64	8.43	12.01	12.29	14.78	11.69	12.11	12.5	11.93	10.61	11.61	7.64	13.34	11.22	14.35	9.79	14.74	10.02	10.07	7.64	11.77	10.27	12.18	9.75	8.49	13.11	12.39	11	13.66	12.25	12.04
SUN53	Month 2	Male	21-25	TB-only	Poor	10.51	8.55	11.56	10.8	12.3	12.36	12.04	10.73	11.44	7.64	7.64	10.97	13.15	12.06	9.4	12.41	7.64	7.64	11.54	11.82	12.01	12.92	10.39	7.64	7.64	13.49	10.87	14.11	9.14	14.5	10.11	9.45	7.64	11.67	10.36	12.55	9.69	9.14	13.5	11.67	11.66	13.67	14.13	12.36
SUN103	Month 2	Female	46-50	TB-only	Poor	9.56	8.75	11.34	7.64	12.38	13.59	12.13	10	11.37	7.64	7.64	11.32	13.57	7.64	8.46	12.34	12.59	14.51	11.56	12.38	12.53	10.67	10.19	7.64	7.64	14.31	11.3	13.4	10.91	15.72	9.89	9.85	13.37	12.96	10.81	12.62	10.01	8.93	13.49	12.23	11.34	7.64	7.64	13.73
SUN103	Month 4	Female	46-50	TB-only	Poor	10.22	8.57	10.71	10.32	12.73	12.84	11.9	10.65	11.28	7.64	7.64	10.28	12.19	7.64	8.4	12.22	12.67	14.83	11.44	11.48	12.39	10.73	10.43	7.64	7.64	13.56	10.25	13.83	9.8	15.07	10.32	9.73	7.64	12.27	10.61	12.32	9.98	8.21	13.06	12.51	11.24	7.64	7.64	11.47
SUN53	Month 6	Male	21-25	TB-only	Poor	10.27	8.57	11.26	11	12.09	11.49	11.76	10.31	12.17	7.64	7.64	11.21	13.13	7.64	8.92	12.38	12.43	7.64	12.32	11.64	12.06	12.9	9.94	7.64	7.64	12.38	11.36	14.08	8.48	13.86	9.43	10.01	7.64	10.88	10.05	12.4	9.75	8.43	14.15	11.93	11.73	13.18	14.27	12.6
SUN103	Month 6	Female	46-50	TB-only	Poor	9.7	8.6	11.71	7.64	12.27	13.96	12.28	10.35	11.32	7.64	7.64	11.5	13.76	7.64	8.8	12.47	12.66	14.55	11.49	12.59	13.08	9.83	10.12	12.08	7.64	14.56	11.12	13.84	11.25	16.2	10.16	9.55	7.64	13.4	10.99	12.84	10.05	8.73	13.49	12.42	12.68	15.26	13.43	13.8
SUN53	Week 2	Male	21-25	TB-only	Poor	10.39	8.35	11.32	10.79	12.32	12.19	12.18	10.67	11.71	7.64	7.64	11.06	12.86	7.64	8.91	12.33	7.64	7.64	11.52	11.54	12.14	12.78	10.35	7.64	7.64	13.32	11.09	13.5	9.54	14.62	9.99	10.03	7.64	11.52	10.55	12.38	9.72	8.77	13.61	11.65	11.42	13.42	13.53	12.99
SUN103	Week 2	Female	46-50	TB-only	Poor	9.36	8.32	9.57	9.67	10.24	11.02	10.9	9.68	11.17	7.64	7.64	10.63	12.9	7.64	7.64	11.44	11.62	7.64	11.41	11.6	12.02	12.07	9.25	7.64	7.64	12.18	10.96	12.74	8.34	13.32	9.47	9.67	10.95	10.55	9.18	11.71	9.31	7.82	13.22	11.34	12.52	14.05	13.89	13.36
SUN133	Diagnosis	Male	46-50	TB-preDM	Poor	9.6	8.33	10.57	9.69	11.53	11.8	11.77	9.79	10.98	7.64	7.64	10.37	13.18	8.9	8.64	12.02	12.52	13.71	10.08	11.7	11.23	11.81	9.59	11.26	7.64	13.04	10.99	12.9	8.61	14.02	9	9.76	7.64	11.24	10.47	12.66	9.63	8.94	13.52	11.04	12.01	13.84	14.18	12.59
SUN164	Diagnosis	Male	46-50	TB-preDM	Poor	10.16	9.14	10.93	9.96	11.52	12.39	11.39	10.13	11.82	7.64	8.46	10.87	12.94	7.64	8.25	11.84	12.49	14.28	11.26	12.09	12.01	12.66	9.73	11.33	7.64	13.43	11.36	14.01	9.12	14.42	10.77	10.3	7.64	11.7	10.15	12.81	9.61	8.71	13.62	11.34	14.17	15.19	16.19	13.18
SUN102	Month 1	Male	31-35	TB-preDM	Poor	10.11	8.71	10.85	10.49	12.11	12.08	11.77	10.54	11.45	7.64	7.64	11.39	13.52	7.64	8.49	12.08	12.72	14.57	11.48	12.05	12.6	12.06	10	11.45	7.64	13.07	10.58	13.49	9.31	14.47	9.85	10.09	7.64	11.46	10.15	12.23	9.75	8.63	13.56	11.69	10.78	13.33	12.95	13.68
SUN133	Month 1	Male	46-50	TB-preDM	Poor	9.79	9.04	10.32	7.64	11.63	11.87	11.76	9.9	11.21	7.64	7.64	10.22	12.72	9.16	8.23	11.91	12.53	7.64	10.54	11.84	11.6	11.62	9.77	11.23	7.64	13.11	11.13	13.12	9.07	14.2	9.48	10.08	7.64	11.31	10.2	12.19	9.65	8.85	13.18	11.34	11.64	13.74	13.26	12.79
SUN164	Month 1	Male	46-50	TB-preDM	Poor	9.97	9.13	10.94	10.25	12.12	12.5	11.65	10.34	11.79	7.64	7.64	11.27	13.57	9.8	8.39	12.11	12.72	14.35	11.79	12.25	12.25	11.73	10.05	11.27	7.64	13.51	10.93	13.4	9.09	14.58	9.58	10.26	7.64	11.5	10.09	12.23	9.74	8.52	13.25	11.7	11.11	13.62	12.86	14.05
SUN102	Month 2	Male	31-35	TB-preDM	Poor	9.67	8.68	10.86	10.19	11.61	11.97	11.45	10.14	11.49	7.64	7.64	10.89	13.31	7.64	7.67	11.78	12.23	14.21	11.17	11.62	12.36	12.1	9.67	11.39	7.64	12.89	11.2	13.68	9.07	13.98	9.4	10.26	7.64	11.31	9.95	12.36	9.78	8.18	13.93	11.66	11.91	13.83	14.37	12.88
SUN133	Month 2	Male	46-50	TB-preDM	Poor	10.55	9.36	11.38	7.64	11.96	12.98	12.02	10.61	7.64	7.64	7.9	10.47	12.68	10.19	8.72	12.19	12.8	14.7	10.27	12.48	11.91	11.8	10.4	7.64	7.64	13.94	10.95	13.31	10.14	15.46	10.64	10.34	7.64	12.35	11.12	13.08	10.08	9.41	13.47	11.7	11	14.59	14.32	12.56
SUN164	Month 2	Male	46-50	TB-preDM	Poor	10.3	9.18	11.37	9.71	12.14	13.09	11.91	10.54	11.5	7.64	7.64	11.17	13.53	10.19	8.62	12.18	12.73	14.64	11.39	12.29	12.39	11.52	10.31	11.77	7.64	13.9	10.86	13.65	9.43	15.01	9.93	10.47	11.86	12.01	10.13	12.33	9.77	8.97	13.72	11.74	11.3	13.97	12.23	13.38
SUN102	Month 4	Male	31-35	TB-preDM	Poor	10.2	9.2	11.09	9.84	12	12.42	11.81	10.64	11.23	7.64	7.64	11.6	13.77	7.64	8.31	12.12	12.79	7.64	10.81	11.47	12.51	12.05	10.3	11.31	7.64	13.38	10.78	13.41	9.71	14.5	10.22	10.16	7.64	11.83	10.38	12.33	9.89	9.12	13.92	11.74	12.56	14.55	13.45	13.92
SUN133	Month 4	Male	46-50	TB-preDM	Poor	10.74	9.04	10.57	9.7	11.96	12.13	11.75	10.92	11.37	7.64	7.64	10.64	10.89	9.37	9.03	11.92	12.72	14.92	10.76	12.1	12.35	11.79	10.85	11.47	7.64	13.19	10.86	13.18	9.54	14.5	10.45	10.69	7.64	11.42	10.37	12.37	9.76	9.3	13.3	12.16	11.66	13.81	13.22	12.06
SUN164	Month 4	Male	46-50	TB-preDM	Poor	10.47	9.38	10.63	9.93	11.83	12.54	11.61	10.61	11.7	7.64	7.64	10.96	13.29	9.56	8.28	11.98	12.66	14.58	11.69	11.97	12.36	11.49	10.4	11.39	7.64	13.43	10.83	13.33	9.17	14.54	9.63	10.1	7.64	11.69	10.16	12.12	9.84	8.49	13.63	11.75	11.08	13.29	12.22	13.76
SUN133	Month 6	Male	46-50	TB-preDM	Poor	10.26	8.89	10.2	10.42	11.84	12.69	11.78	10.58	11.34	7.64	7.64	10.66	12.74	12.57	8.94	12.22	12.53	14.45	11.23	12.07	12.12	10.91	10.73	11.69	7.64	13.63	10.98	12.62	9.4	14.64	9.25	10.33	7.64	11.95	10.39	12.26	9.9	8.94	13.34	11.74	7.64	7.64	7.64	13.38
SUN164	Month 6	Male	46-50	TB-preDM	Poor	10.36	9.19	10.82	10.44	11.95	12.73	11.74	10.56	11.87	7.64	7.64	11.19	13.41	7.64	8.41	12.15	12.8	14.7	11.94	12.37	12.66	11.66	10.72	11.53	7.64	13.75	10.82	13.72	9.07	14.86	9.84	10.41	7.64	11.73	10.36	12.12	9.96	8.81	13.18	12.05	10.36	13.34	11.67	13.97
SUN102	Week 2	Male	31-35	TB-preDM	Poor	10.78	8.98	11.26	7.64	12.44	12.94	12.23	11.09	11.23	7.64	7.64	11.98	7.64	7.64	8.95	12.25	13.37	16.96	11.7	14.17	13.59	11.01	12.24	12.35	7.64	13.3	7.64	14.47	9.81	15.15	12.1	10.61	12.68	12.27	10.78	12.61	10.17	11.07	13.61	14.84	11.02	12.96	12.6	12.6
SUN133	Week 2	Male	46-50	TB-preDM	Poor	10.13	8.88	11.1	7.64	11.88	12.82	12.01	10.37	7.64	7.64	7.64	10.7	12.89	10.01	8.72	12.23	12.59	14.4	10.69	12.21	11.82	11.38	10.05	11.89	7.64	13.94	10.96	13.15	9.89	15.03	9.64	10.33	7.64	12.13	10.8	12.68	9.81	9.24	13.15	11.69	11.66	14.08	13.94	13.04
SUN164	Week 2	Male	46-50	TB-preDM	Poor	9.66	8.93	10.74	9.64	12.17	12.27	11.73	9.9	11.52	7.64	7.64	10.67	13.61	7.64	9.13	11.94	12.32	13.93	11.6	12.03	11.82	12.54	9.59	11.5	7.64	13.15	11.12	13.51	8.59	14.21	9.19	10.08	7.64	11.2	10.29	12.39	9.63	8.13	13.56	11.32	12.32	13.97	14.6	13.04
SUN48	Diagnosis	Male	41-45	TBrel-IH	Poor	9.99	8.78	10.89	11.02	11.9	11.87	12.23	10.28	11.9	7.64	7.64	11.43	13.12	11.64	9.38	12.39	12.48	14.32	12.04	11.98	12.66	12.37	9.94	7.64	7.64	12.99	11.17	14.02	9.64	14.38	10.01	9.83	7.64	11.42	10.27	12.74	9.65	8.57	13.92	11.39	12.96	14.12	15.67	13.35
SUN49	Diagnosis	Male	36-40	TBrel-IH	Poor	9.68	8.59	10.16	10.21	11.48	10.98	11.64	10.01	11.46	7.64	7.64	10.7	12.4	12.91	8.49	12.16	12.13	13.65	10.26	11.38	11.62	13.02	9.21	11.85	7.64	12.29	10.96	13.56	8.53	13.18	9.43	9.94	7.64	11.45	9.42	12.9	9.26	8.56	13.72	10.79	13.43	13.28	15.24	12.73
SUN94	Diagnosis	Male	36-40	TBrel-IH	Poor	9.02	7.84	10.64	10.19	10.82	12.42	11.5	9.35	11.66	7.64	7.64	10.54	12.74	7.64	8.58	11.87	12.12	13.7	11.62	12.27	11.97	11.82	8.91	11.43	7.64	13.31	11.06	13.44	9.27	14.71	9.23	8.78	7.64	11.79	9.67	12.43	8.98	8.43	13.77	11.42	12.44	13.94	14.55	13.38
SUN108	Diagnosis	Male	26-30	TBrel-IH	Poor	10.29	8.6	10.59	10.47	11.64	11.61	11.72	10.51	11.9	7.64	7.64	11.2	13.3	7.64	8.72	12.11	12.7	14.68	11.33	12.15	12.55	12.38	10.22	11.6	7.64	13.05	11.29	13.62	9.28	13.12	9.78	10.35	7.64	11.31	10.18	12.24	9.91	8.77	13.38	11.86	12.08	13.77	14.5	13.77
SUN122	Diagnosis	Female	21-25	TBrel-IH	Poor	9.57	8.87	10.45	9.99	11.31	11.29	11.08	7.64	11.35	7.64	7.64	11.27	12.93	8.79	8.02	11.78	13.24	7.64	11.36	11.81	12.2	12.9	9.48	11.22	7.64	12.66	11.37	13.3	8.61	13.44	9.22	9.64	7.64	10.96	9.85	12.52	9.34	7.94	13.76	10.68	12.81	14.15	15.07	13.16
SUN130	Diagnosis	Female	36-40	TBrel-IH	Poor	9.73	8.13	10.37	7.64	11.26	11.36	11.04	9.99	10.95	7.64	7.64	10.07	12.56	7.64	7.85	11.7	13.59	13.85	9.92	10.96	11.35	13.04	9.6	11.19	7.64	12.57	10.7	12.91	8.36	13.65	9.28	9.95	11.14	10.59	9.89	12.27	9.78	8.89	13.89	11.15	12.36	13.55	13.93	11.87
SUN167	Diagnosis	Male	51-55	TBrel-IH	Poor	9.96	8.57	10.75	9.71	11.38	12.45	11.51	10.06	11.54	7.64	7.64	10.81	12.76	9.44	8.83	11.95	12.38	14.12	10.96	11.48	12	12.62	9.74	11.31	7.64	13.6	11.31	13.88	9.06	14.57	9.37	10.23	7.64	11.46	10.24	12.66	9.57	9.01	13.35	11.29	12.85	14.5	14.14	13.35
SUN48	Month 1	Male	41-45	TBrel-IH	Poor	10.15	8.65	10.88	10.99	12.07	12	11.92	10.31	11.54	7.64	7.64	11.64	13.26	7.64	9.07	12.26	12.38	14.17	11.78	11.88	12.55	12.5	9.97	7.64	7.64	13.07	10.61	13.38	8.77	14.43	9.59	9.94	7.64	11.35	10.44	12.33	9.61	8.42	13.62	11.56	12.55	13.8	14.27	14.02
SUN49	Month 1	Male	36-40	TBrel-IH	Poor	9.98	9.2	10.24	10.61	11.59	11.49	11.88	7.64	11.49	7.64	7.64	10.93	12.86	7.64	9.26	12.28	12.43	14.18	10.88	11.91	12.25	12.66	9.69	12.03	7.64	12.76	10.97	13.63	8.83	14.04	10.17	10.14	7.64	10.84	10.35	13.01	9.66	8.9	13.61	11.19	12.87	14.28	15.06	13.56
SUN52	Month 1	Male	51-55	TBrel-IH	Poor	9.51	8.41	10.56	10.84	12.08	12.04	11.88	9.38	11.14	8.74	7.64	10.97	13.18	7.64	8.72	12.36	7.64	13.54	11.2	11.53	12.55	12.82	10.7	7.64	7.64	13.27	10.01	13.08	9.01	14.45	8.22	9.55	7.64	11.44	10.01	12.59	10.18	9.14	13.06	13.03	11.08	13.32	13.77	11.17
SUN122	Month 1	Female	21-25	TBrel-IH	Poor	9.95	8.85	10.47	10.29	11.69	11.06	11.47	9.89	11.54	7.64	7.64	11.43	13.08	8.24	8.49	12.12	13.59	14.01	11.52	12.17	12.33	12.82	9.71	11.5	7.64	12.35	11.55	13.44	8.51	13.11	9.31	9.86	7.64	10.87	10.04	12.48	9.72	8.07	14	11.26	12.76	13.87	14.89	13.39
SUN130	Month 1	Female	36-40	TBrel-IH	Poor	10.24	9.07	10.57	7.64	11.71	11.61	11.46	10.32	7.64	7.64	7.64	9.93	12.75	9.07	8.44	11.89	12.64	7.64	10.13	11.02	11.8	12.46	10.05	11.48	7.64	12.69	10.72	12.64	9.46	13.89	9.32	10.45	11.47	11.19	10.35	12.6	9.9	9.09	13.76	11.46	11.92	13.56	13.88	12.13
SUN167	Month 1	Male	51-55	TBrel-IH	Poor	9.73	8.39	11.01	10.22	11.71	12.71	11.66	9.29	11.76	7.64	7.64	11.31	13.48	9.84	8.61	12.02	12.41	14.17	12.2	12.09	12.58	11.99	9.59	11.48	7.64	13.69	11.05	14.35	9.12	14.53	8.68	10.19	11.61	11.78	9.88	12.14	9.75	8.79	13.26	11.9	11.26	13.32	11.76	14.1
SUN48	Month 2	Male	41-45	TBrel-IH	Poor	10.91	9.11	11.23	11.17	12.45	12.92	12.28	10.87	11.73	7.64	7.64	11.18	13.12	7.64	9.4	12.64	12.75	15.08	12.02	12.2	12.76	11.92	10.8	7.64	7.64	13.97	10.92	13.76	9.94	15.2	10.49	10.31	7.64	12.39	10.93	12.72	9.97	9.12	13.63	12.3	12.25	13.75	15.13	13.36
SUN49	Month 2	Male	36-40	TBrel-IH	Poor	10.55	9.62	10.81	11.24	12.16	11.91	12.01	10.85	11.87	7.64	7.64	11.24	12.52	7.64	9.51	12.57	12.66	14.83	12.08	12.24	12.87	12.69	10.38	7.64	7.64	13.05	11.18	14.2	9.38	14.27	10.34	10.27	7.64	11.48	9.98	12.64	9.81	8.95	13.79	12.2	12.42	14	14.43	13.27
SUN52	Month 2	Male	51-55	TBrel-IH	Poor	10.53	8.34	10.67	11.23	12.18	12.22	12.08	10.35	11.98	7.64	7.64	11	13.07	11.58	8.83	12.43	12.47	7.64	11.96	11.98	12.6	12.4	10.18	7.64	7.64	13.34	11.61	14.35	9.13	14.52	9.45	9.84	7.64	11.51	10	12.64	9.76	8.82	13.24	11.63	11.95	13.71	14.49	12.91
SUN108	Month 2	Male	26-30	TBrel-IH	Poor	10.09	9.42	10.75	10.24	11.87	12.05	11.6	7.64	11.51	7.64	7.64	11.42	13.34	7.64	8.71	12	12.69	14.67	11.51	12.13	12.79	12.58	10.23	11.48	7.64	13.46	10.76	13.51	9.66	13.79	9.84	10.67	7.64	11.65	10.24	11.77	9.89	7.64	13.41	11.77	11.88	13.73	12.69	13.85
SUN122	Month 2	Female	21-25	TBrel-IH	Poor	10.44	8.53	10.82	10.89	11.89	12.32	11.5	10.43	11.6	7.64	7.82	11.49	13.06	9.48	8.43	11.87	14.14	14.72	12.23	12.64	12.73	12.75	10.65	11.45	7.64	13.46	11.09	13.54	9.8	14.42	9.61	10.49	7.64	11.71	9.63	12.14	9.92	8.67	13.74	11.94	12.37	13.69	14.04	13.41
SUN130	Month 2	Female	36-40	TBrel-IH	Poor	9.64	8.93	10.69	9.91	11.77	11.58	11.35	9.73	11.28	7.64	7.64	10.77	13.23	8.83	8.51	11.89	12.41	13.63	10.86	11.78	12.05	13.01	9.49	11.46	7.64	12.64	11.34	13.25	8.79	13.82	9.42	9.61	11.39	11.01	10.09	12.26	9.49	8.43	13.77	10.69	12.25	13.7	14.04	13.59
SUN167	Month 2	Male	51-55	TBrel-IH	Poor	10.09	9.03	11.5	10.37	12.54	13.37	11.86	10.12	11.79	7.64	7.64	11.38	13	10.63	8.68	12.19	12.88	15.15	12.38	12.55	12.42	11.7	10.36	11.6	7.64	14.23	10.41	14.1	10.15	15.35	9.81	10.65	7.64	12.46	10.16	12.26	10.08	9.35	13.51	12.85	11.61	7.64	11.26	13.98
SUN48	Month 4	Male	41-45	TBrel-IH	Poor	11.07	8.67	10.7	11.4	12.52	12.34	12.27	11.16	11.72	7.64	7.64	11.34	12.88	7.64	9.2	12.7	12.77	15.19	12.26	12.41	12.87	11.52	11.13	7.64	7.64	13.52	10.66	13.88	9.53	14.65	10.47	10.16	7.64	11.88	9.99	12.73	9.9	9.12	13.26	12.54	11.41	12.96	13.49	12.87
SUN49	Month 4	Male	36-40	TBrel-IH	Poor	10.67	9.18	10.48	11.49	12.24	12.54	12.07	7.64	11.88	7.64	7.64	11.53	13.06	7.64	9.47	12.63	12.66	14.84	12.32	12	13.17	11.51	10.49	7.64	7.64	13.63	10.77	14.29	10.16	14.86	10.11	10.26	7.64	12.04	10.36	12.43	9.76	8.79	12.88	12.54	10.94	13.08	12.46	13.9
SUN52	Month 4	Male	51-55	TBrel-IH	Poor	10.66	8.05	10.64	10.94	12.33	12.28	12.14	10.76	11.17	7.64	7.64	10.97	13.26	7.64	8.95	12.54	12.65	7.64	11.22	12.06	12.62	12.4	10.35	7.64	7.64	13.33	10.15	14.02	9.65	14.71	10.16	10.06	7.64	11.49	10.33	12.68	9.9	9.61	13.26	11.52	10.54	12.86	13.05	12.57
SUN108	Month 4	Male	26-30	TBrel-IH	Poor	10	9.1	10.89	10.14	12	12.09	11.65	7.64	11.93	7.64	7.64	11.87	13.99	7.64	8.09	11.9	12.6	7.64	11.89	12.22	13.26	12.39	9.97	11	7.64	13.21	10.98	13.84	9.77	13.72	9.64	10.18	7.64	11.76	10.16	11.89	9.67	8.67	13.65	11.66	11.85	13.57	13.92	14.9
SUN122	Month 4	Female	21-25	TBrel-IH	Poor	10.56	9.72	10.99	10.69	12.66	12.38	11.66	7.64	11.22	7.64	7.64	11.69	13.03	9.99	9.12	12.2	14.35	14.92	12.15	12.77	12.85	12.2	10.59	11.64	7.64	13.43	10.94	13.16	9.56	14.5	9.86	10.64	7.64	12.02	9.89	12.18	10.01	9.34	13.61	11.88	11.87	13.22	12.53	13.38
SUN130	Month 4	Female	36-40	TBrel-IH	Poor	9.81	9.08	11.11	10.28	12.28	12.05	11.49	10.05	11.35	7.64	7.64	11.18	13.47	9.37	8.81	12.02	12.62	7.64	11.48	12.05	12.49	12.6	9.93	11.53	7.64	13.08	11.05	13.24	9.66	13.99	9.52	9.97	7.64	11.57	10.11	12.18	9.62	8.39	13.65	11.44	11.74	13.76	12.6	13.74
SUN167	Month 4	Male	51-55	TBrel-IH	Poor	10.41	8.8	11.6	9.87	11.93	13.4	12.16	10.52	11.39	7.64	7.64	11.4	13.02	10.74	8.98	12.18	12.31	14.69	11.52	12.09	12.92	11.63	10.37	11.8	7.64	14.27	10.97	14.01	9.83	15.45	10.1	10.43	7.64	12.54	10.55	12.47	10	8.7	13.47	11.75	11.98	14.22	11.52	14.04
SUN48	Month 6	Male	41-45	TBrel-IH	Poor	10.36	8.91	11.15	11.07	12.18	12.49	11.94	10.37	12.29	7.64	7.64	11.57	13.51	12.19	9.54	12.69	12.49	7.64	12.69	12.31	12.95	11.31	10.51	12.07	7.64	13.72	11.25	14.76	8.97	15.11	9.92	9.71	7.64	11.85	10.69	12.43	9.68	8.8	13.36	12.14	11.96	13.53	14.55	12.77
SUN49	Month 6	Male	36-40	TBrel-IH	Poor	10.7	9.34	10.84	11.29	12.33	13.09	12.17	10.98	11.71	7.64	8.2	11.97	13.79	12.9	9.31	12.67	12.77	7.64	12.21	12.37	13.41	11.17	10.79	7.64	7.64	14.15	10.24	13.82	10.69	15.42	9.77	10.51	7.64	12.58	10.1	12.55	9.93	8.93	12.79	12.79	7.64	7.64	11.9	14.75
SUN52	Month 6	Male	51-55	TBrel-IH	Poor	10.11	8.24	10.9	10.83	12.15	11.84	11.78	10.29	11.66	7.64	7.64	11.17	12.96	7.64	8.61	12.22	12.35	14.2	11.57	11.95	12.23	13.06	9.99	7.64	7.64	13.29	11.16	14.1	8.72	14.26	10.1	9.78	7.64	11.16	10.4	12.4	9.62	8.55	13.26	11.43	11.3	13.35	13.37	12.74
SUN108	Month 6	Male	26-30	TBrel-IH	Poor	8.8	7.93	10.82	10.53	11.96	11.54	11.39	9.11	11.56	7.64	7.64	11.28	13.53	7.64	7.93	11.82	11.59	13.51	11.88	12.25	12.76	12.47	8.71	11.37	7.64	12.58	11.23	13.65	8.86	12.91	8.81	9.55	7.64	11.2	9.92	12.04	9.13	7.64	13.35	11.37	12.38	13.89	14.15	13.92
SUN122	Month 6	Female	21-25	TBrel-IH	Poor	9.4	8.44	10.8	10.41	12.15	11.32	11.45	7.64	11.58	7.64	7.64	11.7	13.32	8.74	8.48	12.04	13.51	13.96	11.97	12.61	12.47	12.63	10	11.25	7.64	12.41	11.13	13.29	8.65	13.48	8.98	9.68	7.64	10.89	9.64	11.99	9.58	8.4	13.78	11.6	11.23	13.28	12.7	13.32
SUN167	Month 6	Male	51-55	TBrel-IH	Poor	10.68	9.13	11.22	7.64	12.36	13.21	11.94	10.73	7.64	7.64	7.64	11.35	13.49	10.37	8.29	12.33	12.76	14.95	11.63	12.28	13.18	11.62	10.7	11.46	7.64	14.08	10.17	13.78	9.57	15.09	10.61	10.57	7.64	12.19	10.86	12.63	10.14	9.12	12.97	11.8	7.64	7.64	7.64	14.21
SUN48	Week 2	Male	41-45	TBrel-IH	Poor	10.49	8.77	11.1	10.9	12.13	12.34	12.03	10.71	11.75	7.64	7.64	10.89	12.74	12.02	9.22	12.38	12.66	14.61	11.54	11.89	12.45	12.42	10.38	7.64	7.64	13.39	10.93	13.79	9.96	14.85	10.18	10.26	7.64	11.7	10.28	12.73	9.55	8.97	13.85	11.8	12.92	14.04	15.49	12.7
SUN49	Week 2	Male	36-40	TBrel-IH	Poor	10.05	9.21	10.55	10.88	11.66	11.57	11.86	10.21	11.6	7.64	7.64	11.61	13.35	7.64	8.84	12.33	12.47	14.11	11.44	12.04	12.61	12.65	9.74	11.85	7.64	12.76	11.19	13.88	8.46	14.1	10.87	10.04	7.64	10.94	10.14	12.91	9.54	8.46	13.51	11.32	13.34	14.39	15.37	14.3
SUN52	Week 2	Male	51-55	TBrel-IH	Poor	9.55	8.96	10.36	10.6	11.68	11.61	11.64	10.19	11.18	7.64	7.64	10.16	12.67	11.14	8.38	12.2	11.93	13.8	10.67	11.41	11.76	12.93	9.77	7.64	7.64	13.06	11.33	13.6	8.86	14.13	9.22	9.67	7.64	11	10.12	12.85	9.66	8.6	13.34	11.41	11.69	13.57	14.48	11.59
SUN108	Week 2	Male	26-30	TBrel-IH	Poor	9.42	9.12	10.73	10.02	11.14	11.85	11.54	10.06	11.68	7.64	7.64	10.64	12.73	7.64	7.92	11.74	12.44	14.22	10.61	11.35	11.97	13.11	9.91	11.76	7.64	13.05	10.94	14.18	9.06	13.48	9.96	10.32	11.69	11.36	9.67	12.55	9.67	8.18	13.23	11.52	13.12	14.07	15.13	12.66
SUN122	Week 2	Female	21-25	TBrel-IH	Poor	10.17	8.99	10.91	10.3	11.7	11.89	11.56	10.06	11.6	7.64	7.64	11.99	13.58	7.64	8.89	12.13	13.57	14.18	11.79	12.16	12.76	12.54	9.86	11.7	7.64	12.98	11.35	13.44	9.21	13.96	9.03	10.19	7.64	11.43	10.2	12.4	9.79	8.73	13.85	11.38	12.28	13.76	14.15	13.98
SUN130	Week 2	Female	36-40	TBrel-IH	Poor	9.46	8.61	10.71	9.79	11.57	11.68	11.43	9.32	11.01	7.64	7.64	10.14	13.01	8.74	8.33	11.93	12.2	13.48	10.45	11.1	11.48	12.68	9.05	11.5	7.64	12.96	10.87	13.3	8.98	13.9	8.83	9.82	7.64	11.09	10.21	12.52	9.42	7.68	13.72	10.66	11.58	13.56	13.02	12.46
SUN167	Week 2	Male	51-55	TBrel-IH	Poor	10.33	8.5	11.36	9.71	11.91	13.1	11.92	10.49	7.64	7.64	8.69	11.03	13.35	10.37	8.47	12.22	12.02	7.64	10.9	12.18	12.67	12.09	10.2	11.35	7.64	14.19	10.81	13.95	9.99	15.16	9.67	10.43	7.64	12.06	10.89	12.78	9.89	9.29	13.28	11.55	11.18	14.27	13.22	13.03
[truncated: 100 more columns]

## Sheet: Suppl Table S6B_Indonesia
Supplementary Table S6B. dcRT-MLPA gene expression data of the Indonesia cohort (normalized to GAPDH and log2-transformed).
ID	Timepoint	Sex	Age_group	Study_Group	Outcome	AIRE	AREG	ASAP1	BCL2	BLR1	BMP6	BPI	CAMTA1	CASP8	CCL2	CCL3	CCL4	CCL5	CCL11	CCL13	CCL19	CCL22	CCR7	CD3E	CD4	CD8A	CD14	CD19	CD163	CD209	CD274	CLEC7A	CTLA4	CX3CL1	CXCL9	CXCL10	CXCL13	DSE	EGF	FASLG	FCGR1A	FLCN1	FOXP3	FPR1	GATA3	GBP1	GBP2	GBP5	GNLY
UNPAD1	Diagnosis	Male	46-50	TB-DM	Good	8.21	7.97	10.08	10.01	9.54	11.01	7.64	7.64	12.18	7.64	7.64	11.45	14.15	7.64	7.93	10.42	11.21	12.3	11.81	11.48	12.58	12.72	9.6	10.79	7.64	12.44	11.99	13.16	8.92	13.84	9.62	10.11	7.64	10.51	8.24	12.15	9.32	8.64	13.42	10.37	12.1	14.17	7.64	13.04
UNPAD1	Week 2	Male	46-50	TB-DM	Good	10.54	9.66	10.39	10.13	10.6	13.52	11.11	9.5	11.43	7.64	7.64	12.4	14.22	7.64	9.25	11.23	12.99	14.43	11.75	11.77	13.49	11.01	11.7	11.71	7.64	14.53	11.37	12.72	10.63	16.11	11.26	11.86	7.64	7.64	10.07	12.28	10.43	10.42	12.86	11.9	11.31	7.64	13.49	14.11
UNPAD1	Month 2	Male	46-50	TB-DM	Good	11.43	9.71	11.16	10.41	11.45	14.44	11.87	11.15	7.64	7.64	7.64	12.66	13.82	14.88	9.99	11.56	13.57	15.62	10.85	12.38	13.8	9.83	12.84	12.29	7.64	15.4	8.7	12.92	11.45	17.1	12.28	12.39	7.64	7.64	10.79	12.82	10.93	11.35	12.44	12.84	7.64	7.64	7.64	14.25
UNPAD1	Month 6	Male	46-50	TB-DM	Good	11.49	9.55	11.03	10.29	11.45	13.96	11.88	11.01	10.6	7.64	7.64	12.54	14.2	14.69	9.8	11.44	13.5	15.58	11.8	12.3	13.9	9.96	12.98	11.97	7.64	15.39	8.38	13.24	10.98	16.73	11.95	12.45	7.64	13.7	10.41	12.71	10.98	11.05	12.46	12.75	7.64	13.58	7.64	14.19
UNPAD2	Diagnosis	Male	41-45	TBrel-IH	Good	7.77	7.74	10.46	9.63	10.45	11.76	9.94	7.64	11.73	7.64	7.64	11.44	13.65	7.64	7.83	10.75	11.05	12.21	11.08	12.03	11.48	12.71	9.48	10.05	7.64	12.9	10.99	13.44	8.06	13.62	8.67	10.34	7.64	10.61	8.29	10.99	8.91	8.61	14.49	10.37	11.19	14.12	11.73	14.72
UNPAD2	Week 2	Male	41-45	TBrel-IH	Good	9.22	8.74	10.75	9.89	10.57	12.35	10.85	8.88	11.63	7.64	7.64	11.54	13.77	7.64	8.58	11.05	12.29	13.47	11.2	12.15	12.23	12.33	10.85	10.88	7.64	13.23	11.13	13.19	8.59	14.24	9.74	11.84	7.64	11.24	9.04	11.16	10.04	9.22	14.31	10.56	10.75	14.5	10.65	14.55
UNPAD2	Month 2	Male	41-45	TBrel-IH	Good	8.38	8.24	10.7	9.24	10.09	11.89	7.64	7.64	12.01	7.64	7.64	11.24	13.55	11.22	8.02	10.86	11.57	12.39	10.7	12.27	11.3	13.14	9.71	10.58	7.64	12.8	11.37	13.4	8.35	13.65	8.99	10.97	7.64	10.68	8.73	11	9.48	8.63	14.26	10.69	10.44	13.84	11	13.93
UNPAD2	Month 6	Male	41-45	TBrel-IH	Good	8.78	8.34	10.48	9.54	11.08	12.04	10.67	7.64	11.58	7.64	7.64	11.63	13.76	11.28	8.52	10.97	11.94	12.9	11.24	12.41	11.71	12.67	10.3	10.79	7.64	12.63	11.23	13.27	8.36	13.89	9.12	11.32	7.64	10.84	8.88	11.08	9.63	8.76	13.93	10.15	10.4	13.91	10.39	14.5
UNPAD3	Diagnosis	Male	26-30	TB-only	Good	8.69	8.02	10.6	9.77	10.81	12.13	10.96	7.64	11.46	7.64	7.64	10.83	13.65	7.64	8.23	10.58	11.75	13.04	11.53	11.68	11.91	12.58	9.66	10.13	7.64	13.29	11.25	12.9	8.27	14	9.35	11.27	7.64	10.84	7.64	12.81	9.73	8.57	13.49	10.53	13.9	15.28	15.7	11.89
UNPAD3	Week 2	Male	26-30	TB-only	Good	9.4	9.05	11.01	9.5	9.54	12.71	7.64	7.93	11.76	7.64	7.64	11.38	13.85	7.64	8.01	10.11	12.33	13.55	11.95	12.2	12.71	12.36	10.38	9.93	7.64	14.15	11.87	13.48	9.12	14.63	9.58	11.94	7.64	11.42	8.01	12.65	10.18	9.13	13.78	10.86	13.76	15.43	15.9	13.63
UNPAD3	Month 2	Male	26-30	TB-only	Good	8.9	8.78	11.11	10.16	10.26	13.41	10.85	7.64	12	7.64	7.64	11.43	14.37	7.64	8.28	10.71	12.26	13.57	12.35	12.32	12.62	12.16	10.2	10.46	7.64	14.57	11.57	14.02	9.72	15.15	9.39	11.84	7.64	12.12	8.13	12.16	10.05	9.03	13.6	11.19	12.91	15.48	14.78	13.57
UNPAD3	Month 6	Male	26-30	TB-only	Good	10.4	9.25	11.32	7.64	11.27	15.43	12.58	7.64	9.51	7.64	7.64	9.86	11.4	14.7	9.92	11.47	14.89	14.74	9.46	12.37	12.55	8.99	12.32	13.11	7.64	16.02	9.19	7.64	7.64	16.57	9.64	13.21	7.64	14.34	11.26	12.46	10.71	10.39	12.22	12.2	7.64	7.64	7.64	11.14
UNPAD6	Diagnosis	Female	51-55	TB-DM	Good	9.07	8.46	10.76	10.4	11.35	13.11	11.81	8.56	11.77	7.64	7.64	11.1	13.47	7.64	9.16	11.97	12.41	13.16	11.55	11.94	12.01	12.55	10.31	12.13	7.64	14.03	12.14	13.12	9.17	15.15	11.02	11.71	7.64	11.81	10.05	12.98	9.82	9.07	13.83	10.31	13.68	15.2	15.12	12.74
UNPAD6	Week 2	Female	51-55	TB-DM	Good	9.03	8.67	10.27	9.94	10.9	12.68	12.27	7.64	11.35	7.64	7.64	11.11	13.68	7.64	8.15	11.15	12.47	13.32	11.12	11.52	11.97	11.69	10.45	11.08	7.64	13.3	11.33	12.49	8.82	14.67	10.16	11.91	7.64	11.34	9.83	12.22	10.05	9.11	13.14	11.21	12.23	14.3	12.9	12.79
UNPAD6	Month 2	Female	51-55	TB-DM	Good	8.94	8.9	10.35	10.12	10.15	12.02	11.26	7.64	12.48	7.64	7.64	11.99	14.25	7.64	7.64	10.68	12.08	13.14	12.36	12.71	12.82	12.42	10.27	10.7	7.64	12.76	12.24	13.5	8.18	13.97	10.12	11.64	7.64	10.58	7.64	11.76	9.68	9.24	13.26	11.45	12.52	14.57	14.58	14.19
UNPAD6	Month 6	Female	51-55	TB-DM	Good	8.53	8.04	10.18	10.05	10.22	12.06	11.28	7.64	12.04	7.64	7.64	11.92	14.43	7.64	8.12	10.69	11.85	12.94	12.16	12.22	12.66	11.75	10.15	10.87	7.64	12.69	11.86	13.27	8.57	14.12	9.6	11.5	7.64	10.63	8.77	11.62	9.63	8.81	13.3	11.02	11.76	14.1	13.49	14.08
UNPAD7	Diagnosis	Female	61-65	TBrel-IH	Good	8.62	8.17	10.11	10.75	9.74	11.23	11.19	7.64	12.21	10.29	7.64	11.21	14.01	10.72	8.07	11.45	11.44	12.56	11.3	11.82	11.96	13.17	9.25	10.99	15.94	12.33	11.79	13.06	7.64	13.67	7.88	11.18	7.64	9.76	8.53	12.87	9.31	7.99	13.89	10.5	13	14.21	14.92	12.96
UNPAD7	Week 2	Female	61-65	TBrel-IH	Good	8.51	8.23	9.69	10.72	10.49	11.57	11.36	7.64	12.24	7.64	7.64	11.45	14.09	11.06	8.44	11.53	11.68	12.6	11.13	11.85	12.06	12.78	9.32	11.13	15.94	12.53	11.62	12.91	7.64	13.9	7.94	11.15	7.64	10.14	9.17	12.11	9.33	8.44	13.73	10.6	11.84	13.57	13.72	13.49
UNPAD7	Month 2	Female	61-65	TBrel-IH	Good	9.2	8.49	9.71	11.1	11.09	12.06	11.57	7.64	12.42	7.64	7.64	11.75	14.09	11.46	8.76	11.91	11.94	13.2	11.62	12.26	12.35	12.46	9.94	11.25	16.23	13.34	11.8	12.78	7.9	14.26	7.64	11.56	7.64	10.43	9.55	12.19	9.53	8.8	13.68	9.94	11.53	13.88	13.63	13.8
UNPAD7	Month 6	Female	61-65	TBrel-IH	Good	9.04	8.16	10.07	11.13	11.12	12.53	11.62	7.64	12.41	7.64	7.64	11.96	14.44	12.31	8.55	11.54	11.85	13.34	12.09	12.46	12.73	12.2	10.01	11.29	16.25	13.76	11.67	13.34	8.43	14.57	9.56	11.54	7.64	11.23	9.38	12.37	9.76	8.8	13.6	11.12	12.57	14.46	14.49	14.19
UNPAD8	Diagnosis	Male	56-60	TB-DM	Good	8.44	7.81	10.44	8.58	7.64	11.64	11.43	7.64	11.99	7.64	7.64	10.7	13.39	7.64	7.64	9.69	11.44	12.34	10.55	11.64	11.82	12.77	9.36	8.82	7.64	12.42	11.01	13.12	7.65	13.45	9	11.15	7.64	10.31	7.64	12.69	9.25	8.25	13.64	10.65	13.01	14.62	15.35	12.27
UNPAD8	Week 2	Male	56-60	TB-DM	Good	9.09	9.04	11.32	8.62	10.06	12.56	11.64	7.64	11.49	7.64	7.64	11.29	13.87	7.64	8.58	10.83	12.44	13.22	10.36	12.78	12.33	13.39	10.31	11.11	7.64	13.25	11.8	12.78	8.72	14.44	10.13	11.89	7.64	11.21	9.46	12.95	10.28	8.78	12.86	10.99	11.75	14.82	15.26	12.33
UNPAD8	Month 2	Male	56-60	TB-DM	Good	9.49	8.72	9.86	8.91	10.08	12.91	13.46	7.64	12.06	7.64	7.64	11.73	14.02	7.64	8.53	10.58	12.49	13.58	10.87	11.74	12.26	10.89	10.84	11.11	7.64	13.19	11.97	13.72	9.01	14.87	10.77	12.05	7.64	11.69	9.23	12.46	10.11	8.98	12.28	10.49	12.15	14.6	14.97	12.5
UNPAD8	Month 6	Male	56-60	TB-DM	Good	9.91	9.33	10.98	9.31	9.62	13.98	10.8	9.74	11.39	7.64	7.64	11.89	13.84	7.64	8.65	10.2	12.98	14.42	12.12	12.83	13.4	10.92	11.81	10.93	7.64	14.4	11.09	13.38	10.37	15.98	10.56	12.55	7.64	12.68	8.96	11.08	10.79	9.91	12.48	12.17	7.64	7.64	7.64	13.96
UNPAD9	Diagnosis	Male	51-55	TB-DM	Good	9.04	8.62	10.13	10.22	11.06	7.64	11.19	8.73	11.45	7.64	7.64	11.08	13.59	12.59	8.84	11.78	7.64	12.99	10.97	12.15	12.28	12.42	10.18	11.37	16.28	13.97	11.08	12.16	9.14	7.64	8.19	11.48	11.33	11.21	9.63	11.9	9.8	8.94	13.65	9.27	11.19	13.91	12.76	13.19
UNPAD9	Week 2	Male	51-55	TB-DM	Good	10.31	9.81	10.31	10.25	11.33	13.19	11.82	7.77	11.48	7.64	7.64	10.99	13.69	13.27	9.62	11.97	7.64	14.4	10.47	11.62	12.64	11.32	11.35	7.64	17.1	14.41	11.62	11.99	9.12	15.47	8.74	12.56	7.64	11.79	10.41	12.43	10.62	9.75	13.51	10.56	11.85	13.98	12.22	13.14
UNPAD9	Month 2	Male	51-55	TB-DM	Good	11.53	11.39	10.72	10.52	11.38	14.39	12.08	8.81	11.14	7.64	7.64	11.4	14.76	14.38	9.46	12.2	7.64	15.49	10.9	12.24	13.35	10.72	12.49	7.64	18.83	15.74	11.93	12.41	10.37	16.6	9.61	14.39	7.64	13.03	10.21	12.86	12.21	10.82	12.72	10.89	7.64	14.21	7.64	13.56
UNPAD9	Month 6	Male	51-55	TB-DM	Good	11.04	9.6	11.03	10.45	12.12	13.67	12.09	7.64	10.7	7.64	7.68	11.68	13.74	13.66	10.05	12.04	7.64	15.23	10.68	12.6	13.41	10.9	12.24	12.39	17.4	14.98	10.33	12.49	9.79	15.95	9.76	13	12.47	12.39	10.81	12.68	10.97	10.82	13.06	10.88	11.17	13.82	7.64	13.95
UNPAD10	Diagnosis	Male	41-45	TB-DM	Good	8.51	7.67	10.38	9.48	7.64	12.32	10.68	7.64	10.91	7.64	7.64	11.01	13	13.09	7.8	10.57	11.67	12.34	9.55	10.98	11.35	12.7	9.67	9.64	7.64	14.42	10.5	12.52	9.33	14.8	8.46	10.11	7.64	11.89	8.1	12.84	9.63	8.83	14.22	9.98	12.72	15.3	15.6	11.51
UNPAD10	Week 2	Male	41-45	TB-DM	Good	9.02	8.32	10.05	10	10.14	11.92	10.79	7.99	11.19	7.64	7.64	11.3	13.5	13.02	8.02	11.09	12.06	12.87	10.74	10.8	11.95	12.43	10.27	7.64	7.64	13.95	10.95	12.69	9.04	14.79	8.49	10.89	7.64	7.64	8.95	12.51	9.84	9.45	13.35	10.28	13.02	14.79	7.64	12.29
UNPAD10	Month 2	Male	41-45	TB-DM	Good	8.99	7.75	9.98	9.77	9.78	11.34	10.08	7.68	11.41	7.64	7.64	11.27	13.38	12.48	7.76	10.74	12.99	12.58	10.96	10.85	12.25	12.72	9.96	7.64	7.64	13.26	11.11	12.77	8.62	14.16	8.84	10.33	7.64	11.05	8.54	12.54	9.55	9.42	14.02	10.05	13.31	14.95	15.29	12.54
UNPAD10	Month 6	Male	41-45	TB-DM	Good	8.67	8.12	10.1	10.2	9.65	12.35	10.46	8.26	11.47	7.64	7.64	11.8	14.51	13.01	7.71	10.84	7.64	12.7	11.94	11.58	13	12.08	9.99	7.64	7.64	13.23	11.56	12.96	9.12	14.83	8.73	11.72	7.64	11.48	8.67	12.36	9.89	8.6	13.28	9.96	12.4	14.73	14.94	13.17
UNPAD12	Diagnosis	Male	46-50	TB-DM	Good	9.15	8.28	10.37	10.94	11.08	12.12	11.93	8.7	12.42	7.64	7.64	11.12	13.69	11.47	9	11.68	11.85	13.4	11.51	12.12	12.21	12.64	10.07	11.19	16.05	13.22	11.75	13.37	8	14.14	7.64	11.63	7.64	10.73	9.31	12.57	9.7	8.65	14.09	11.06	12.79	14.59	15.09	12.8
UNPAD12	Week 2	Male	46-50	TB-DM	Good	8.95	8.1	9.6	10.81	10.5	11.73	12.76	7.64	12.21	7.64	7.64	11.27	13.88	11.13	8.06	11.21	12.11	13.54	12.23	12.14	12.66	12.14	10.36	10.78	16.35	12.61	11.45	12.73	7.87	13.94	7.64	11.73	7.64	10.29	8.31	11.46	9.71	8.66	12.95	11.21	11.33	13.17	12.48	13.36
UNPAD12	Month 2	Male	46-50	TB-DM	Good	9.12	8.39	10.34	10.35	10.67	12.12	10.97	7.64	11.92	7.64	7.64	10.88	13.25	11.4	8.53	11.51	12.04	13.45	11.29	11.99	12	12.6	10.37	11.27	16.29	13.38	11.2	12.95	8.39	14.27	7.64	11.73	7.64	10.75	9.39	11.85	9.6	8.9	14.05	11.23	11.3	13.78	12.17	12.63
UNPAD13	Diagnosis	Male	36-40	TBrel-IH	Good	8.29	8.25	10.52	8.89	10.77	11.67	10.67	7.64	11.36	7.64	7.64	10.77	13.07	7.64	8.11	10.85	11.42	12.38	9.59	11.57	11.08	13	9.48	10.29	7.64	12.72	11.5	12.75	7.64	13.79	8.85	10.95	7.64	10.54	8.89	12.87	9.24	8.42	14.72	9.85	12.78	14.86	15.3	12.34
UNPAD13	Week 2	Male	36-40	TBrel-IH	Good	7.84	7.64	10.69	8.91	9.9	11.92	10.6	7.64	11.58	7.64	7.64	10.99	13.6	7.64	7.64	10.48	11.11	11.93	10.4	11.45	11.23	12.85	9.15	9.74	7.64	12.77	11.17	13.03	7.93	13.98	8.94	10.53	7.64	10.72	8.23	12.06	9.1	8.22	14.12	10.14	11.74	14.38	13.85	13.52
UNPAD13	Month 2	Male	36-40	TBrel-IH	Good	8.99	8.61	10.56	7.64	13.01	11.8	7.64	7.64	11.97	7.64	7.64	11.09	13.55	7.64	7.64	7.64	12.11	12.88	12.1	11.78	11.93	12.98	10.31	7.64	7.64	11.09	11.76	12.68	7.64	14.09	9.92	11.43	7.64	10.56	11.18	13.4	9.62	8.87	14.69	10.31	13.68	15.48	15.92	13.61
UNPAD15	Diagnosis	Female	36-40	TBrel-IH	Good	8.91	7.9	10.01	9.49	8.76	11.94	13.25	8.09	11.8	7.64	7.64	10.12	13.12	12.72	8.11	10.35	11.71	12.7	9.65	11.37	11.1	12.83	9.56	10.44	16.01	12.78	12.15	12.75	8.67	14	12.13	11.52	7.64	11.54	8.63	13.04	9.56	8.5	13.81	10.34	14.21	15.56	15.74	11.95
UNPAD15	Month 2	Female	36-40	TBrel-IH	Good	8.66	8.33	10.85	9.42	9.51	11.7	7.64	7.64	12.03	7.64	7.64	11.02	13.21	12.15	7.82	10.58	11.95	12.62	10.66	11.56	11.62	12.78	9.68	10.57	7.64	13.55	12.55	13.55	8.96	14.54	8.98	10.15	7.64	7.64	8.59	13.41	9.72	8.53	13.85	10.09	13.67	15.51	16.26	12.97
UNPAD15	Month 6	Female	36-40	TBrel-IH	Good	9.84	8.71	11.15	9.98	9.92	13.46	7.64	9.18	11.46	7.64	7.64	11.48	13.4	14.1	8.84	11.09	12.79	13.87	10.84	11.93	12.49	11.51	11.06	11.23	7.64	14.94	12.11	13.44	10.65	16.59	10.92	11.59	7.64	7.64	9.22	13.28	10.29	9.67	13.14	11.13	13.03	15.94	15.42	13.69
UNPAD18	Diagnosis	Female	31-35	TB-DM	Good	8.25	7.72	9.96	10.16	9.64	11.42	12.63	7.64	11.88	7.64	7.64	10.89	13.64	7.64	7.93	10.54	11.63	12.44	11.72	11.81	12.37	12.7	9.52	10.7	7.64	13.42	11.59	12.95	8.47	14.04	9.23	9.93	7.64	10.91	8.37	13.05	9.4	8.64	13.76	10.29	13.11	15.16	15.21	12.26
UNPAD18	Week 2	Female	31-35	TB-DM	Good	8.34	7.99	10.89	10.27	10.23	11.25	13.02	7.64	12.06	7.64	7.64	10.84	14.26	12.1	7.9	10.55	11.57	12.43	11.62	12.34	12.27	13.06	9.16	10.48	15.95	11.84	12.4	12.93	7.88	13.71	8.24	11.37	7.64	10.4	8.25	12.95	9.56	8.26	13.73	10.14	13.06	14.76	15.48	12.09
UNPAD18	Month 2	Female	31-35	TB-DM	Good	8.91	7.77	10.01	10.22	9.82	11.64	7.64	7.64	12.26	7.64	7.64	11.28	14.29	12.44	8.23	10.74	12	13.14	12.45	12.61	12.9	12	9.49	10.39	16.17	12.37	12.39	12.64	8.3	14.05	8.12	11.66	7.64	10.78	7.79	12.91	9.5	9.06	13.29	11.23	13.26	15.14	15.64	13.19
UNPAD18	Month 6	Female	31-35	TB-DM	Good	8.9	7.73	9.72	10.49	10.8	11.28	9.99	7.64	12.29	7.64	7.64	11.38	14.38	7.64	8.19	10.68	11.93	13.17	12.66	12.68	12.96	11.58	10.02	10.08	15.96	12.6	11.5	12.41	8.13	13.98	7.87	11.44	7.64	10.43	7.99	11.36	9.37	8.87	12.76	11.15	11.05	13.75	11.91	13.39
UNPAD20	Diagnosis	Female	51-55	TB-only	Good	8.62	7.64	9.97	10.74	10.04	11.34	7.64	7.64	11.86	7.64	7.64	10.73	13.22	10.89	7.83	11.23	11.21	12.72	11.31	12.32	12.19	13.03	9.33	10.84	15.68	12.38	10.89	12.66	7.64	13.65	8.87	10.85	10.21	10.01	8.43	12.53	9.1	8.19	14.31	10.45	13.07	14.64	15.12	12.97
UNPAD20	Week 2	Female	51-55	TB-only	Good	8.58	7.64	10.43	7.64	9.9	11.19	7.64	8.27	11.13	7.64	7.64	9.5	12.86	10.45	7.64	11.14	11.52	12.28	9.35	10.84	10.88	12.92	9.24	10.59	15.61	11.83	10.32	11.76	7.64	13.35	7.89	11.07	7.64	9.46	8.9	12.42	9.13	8.04	13.54	9.64	12.32	13.42	13.48	10.93
UNPAD20	Month 2	Female	51-55	TB-only	Good	9.28	8.54	10.3	11	11.15	12.19	7.64	7.64	12.04	7.64	7.64	11.61	14.49	11.65	8.83	11.73	11.99	13.43	12.43	12.71	13.31	12.57	9.96	11.41	16.24	13.21	11.35	13.02	8.2	14.31	8.45	11.67	10.95	10.78	9.44	12.45	9.9	8.76	13.59	11.04	12.95	14.44	14.96	14.08
UNPAD20	Month 6	Female	51-55	TB-only	Good	9.47	8.65	10.44	11.31	11.56	12.41	7.64	9.03	12.06	7.64	7.64	11.91	14.85	11.77	9.12	11.86	12.52	13.89	12.58	12.99	13.64	12.08	10.84	11.76	16.45	13.58	11.06	13.38	8.46	14.63	7.64	12.15	7.64	11.03	9.59	11.97	9.97	9.08	13.45	11.52	11.46	13.83	13.02	14.52
UNPAD22	Week 2	Male	31-35	TB-only	Good	9.02	8.4	9.77	10.6	11.2	11.16	10.79	7.93	12.14	7.64	7.64	11.79	13.88	7.64	8.23	10.75	11.86	13.03	12.44	12.29	12.19	12.27	10.53	11.17	7.64	7.64	11.3	13.29	7.79	7.64	9.41	10.69	7.64	9.88	8.28	11.6	9.61	8.78	13.31	11.17	11.5	7.64	13.59	14.79
UNPAD22	Month 2	Male	31-35	TB-only	Good	9.44	8.42	9.68	10.23	10.92	11.69	10.63	8.27	12	7.64	7.64	12.08	13.78	7.64	8.8	10.92	12.31	13.48	11.75	12.28	12.19	12.25	11.06	10.63	7.64	7.64	11.49	13.26	7.64	7.64	9.97	11.03	7.64	7.64	9.02	11.67	9.83	9.57	13.32	10.77	11.46	7.64	7.64	15.2
UNPAD22	Month 6	Male	31-35	TB-only	Good	9.93	8.69	10.46	10.26	11.46	12.93	11.25	8.83	10.73	7.64	7.64	12.05	13.91	13.31	9.25	11.38	12.56	13.83	11.17	12.51	12.25	11.12	11.32	11.56	7.64	14.19	10.81	12.77	10.45	15.26	10.36	11.65	7.64	12.25	9.8	12.32	10.05	9.68	12.78	11.17	10.62	14.86	10.85	15.01
UNPAD23	Diagnosis	Male	51-55	TBrel-IH	Good	8.48	7.78	10.05	10.32	10.95	11.71	10.82	7.64	10.88	7.64	7.64	10.71	13.48	11.97	7.79	11.42	11.84	12.68	10.12	11.71	11.48	12.75	9.76	10.76	15.34	12.91	10.26	12.65	7.97	7.64	7.91	11.35	10.54	10.25	9.12	12.38	9.27	8.45	13.64	10.39	10.79	13.3	13.65	12.72
UNPAD23	Week 2	Male	51-55	TBrel-IH	Good	8.85	7.66	9.52	10.33	10.3	11.79	10.89	7.64	11.66	7.64	7.64	11.04	13.35	12.11	8.16	10.95	11.59	12.86	11.02	11.69	11.77	12.47	9.69	10.77	15.41	12.81	11.34	12.43	8.04	7.64	7.64	11.14	10.69	10.27	8.61	11.79	9.25	8.77	13.47	10.51	11.75	13.89	13.7	13.44
UNPAD23	Month 2	Male	51-55	TBrel-IH	Good	9.24	8.7	10.3	11	11.37	12.5	11.59	8.63	11.91	7.64	7.64	11.65	13.92	13.03	8.74	11.64	12.53	13.49	11.67	12.53	12.23	12.46	10.58	11.57	15.93	13.49	11.57	12.83	8.82	7.64	8.3	12.03	11.25	11.14	9.57	11.96	9.89	9.26	13.33	11.25	11.47	13.66	12.47	13.96
UNPAD23	Month 6	Male	51-55	TBrel-IH	Good	9.14	8.3	10.21	10.77	11.18	12.58	11.35	7.64	11.82	7.64	7.64	11.85	14.08	12.97	8.61	11.34	12.36	13.53	12.15	12.58	12.53	11.95	10.61	11.41	15.76	13.26	11.31	12.98	8.31	14.62	8.36	11.65	11.4	11.02	9.14	11.73	9.59	9.49	12.91	11.39	11.36	13.43	11.98	14.11
UNPAD24	Diagnosis	Female	56-60	TB-DM	Good	9.68	8.73	10.6	10.43	10.65	13.41	7.64	7.73	11.66	7.64	7.64	10.71	13.79	14.11	7.89	11.29	7.64	12.9	11.19	11.74	12.19	12.61	10.73	11.13	17.32	14.59	11.89	12.76	10.26	7.64	7.64	11.87	12.09	12.02	8.75	12.04	10.29	9.45	13.66	10.08	11.14	13.95	7.64	12.57
UNPAD24	Week 2	Female	56-60	TB-DM	Good	9.87	8.38	10.6	10.54	10.75	12.52	7.64	7.64	11.9	7.64	7.64	11.2	14.15	12.61	8.72	11.56	7.64	13.8	11.21	11.96	12.29	12.69	10.82	11.29	17.09	13.64	12.32	13.5	8.54	14.73	7.64	12.18	11.23	10.93	9.58	12.43	10.31	9.35	13.81	10.31	12.32	14.13	13.83	12.87
UNPAD24	Month 2	Female	56-60	TB-DM	Good	9.25	9.07	10.64	10.94	11.24	12.62	7.64	7.64	12.01	7.64	7.64	11.62	14.28	13.16	8.7	11.52	7.64	13.51	11.98	12.28	12.72	12.22	10.71	11.2	16.65	13.86	11.75	12.75	9.11	7.64	8.62	11.76	11.39	11.37	9.43	11.82	9.66	9.2	14.25	11.25	11.69	13.98	12.68	13.83
UNPAD24	Month 6	Female	56-60	TB-DM	Good	9.65	8.66	10.6	10.86	11.39	12.82	11.22	8.75	11.67	7.64	7.64	11.68	14.45	12.95	9.09	11.71	7.64	13.75	12	12.5	12.75	11.8	10.83	11.67	16.62	14.02	11.34	12.89	8.95	7.64	7.64	11.77	11.54	11.42	9.53	11.76	9.99	9.57	13.61	11.32	11.05	13.57	10.59	13.55
UNPAD26	Diagnosis	Female	41-45	TBrel-IH	Good	9.21	8.36	11	10.1	10.3	12.81	7.64	7.64	11.77	7.64	7.64	11.19	13.63	12.53	8.2	11.16	12.27	13.57	11.73	11.67	12.31	12.39	10.24	11.46	15.94	13.89	11.56	13.98	9.18	7.64	9	11.82	11.54	11.48	9.21	12.67	9.87	8.82	13.2	11.22	11.99	14.2	12.77	13.06
UNPAD26	Week 2	Female	41-45	TBrel-IH	Good	9.36	8.85	10.85	10.21	10.14	12.86	7.64	7.64	11.67	7.64	7.64	11.33	13.86	12.6	8.52	11.23	12.47	13.66	11.89	12.26	12.48	12.08	10.32	11.64	16.14	13.96	11.75	13.85	9.1	14.89	9.66	12.11	11.54	11.4	9.38	12.88	10.04	9.15	12.84	11.34	13.32	15.02	15.01	13.89
UNPAD26	Month 6	Female	41-45	TBrel-IH	Good	9.42	8.67	10.89	10.13	10.83	13.09	10.96	7.64	11.57	7.64	7.64	11.7	14.11	7.64	8.5	11.4	12.64	13.66	12.16	11.9	12.45	12.12	10.73	11.33	16.1	14.47	11.29	13.49	9.48	15.2	8.55	12.12	7.64	11.67	9.79	12.17	10.04	9.02	12.49	11.61	11.45	14.03	11.38	13.75
UNPAD27	Diagnosis	Female	36-40	TB-only	Good	9.05	8.7	10.66	10.49	10.43	12.41	11.75	7.64	11.8	7.64	7.64	11.21	13.43	12.94	8.61	11.48	12.15	13.29	10.93	11.73	12.07	12.32	10	11.25	15.96	13.44	11.76	13.27	8.17	14.71	8.33	11.8	7.64	10.97	9.45	13.04	9.66	8.56	13.88	10.15	13.33	14.73	15.51	12.45
UNPAD27	Month 2	Female	36-40	TB-only	Good	9.65	9.11	11.27	10.52	11.17	13.53	11.87	7.64	11.09	7.64	7.64	11.58	14	14.17	9.01	11.68	12.97	14.03	11.28	11.95	12.58	11.6	11.07	12.06	16.57	14.6	11.21	13.22	9.66	15.67	8.72	12.45	7.64	12.14	10.27	12.44	10.39	9.32	13.39	11.53	11.78	13.96	11.77	12.72
UNPAD27	Month 6	Female	36-40	TB-only	Good	10.15	9.29	11.27	10.7	11.46	13.16	11.9	7.64	11.44	7.64	7.64	11.69	13.85	13.27	9.34	11.81	13.12	14.42	11.56	12.01	12.87	11.54	11.37	12.29	16.58	14.28	11.21	13.5	8.94	15.46	9	12.63	11.95	11.75	10.22	12.7	10.47	9.74	13.47	11.85	12.08	14.2	13.16	13.09
UNPAD28	Diagnosis	Male	31-35	TB-DM	Good	9.28	8.85	10.29	10.21	10.44	12.11	10.25	8.5	11.9	7.64	7.64	11.4	13.65	7.64	8.4	10.81	12.22	13.71	11.79	11.77	12.49	11.98	10.86	7.64	7.64	13.33	11.48	13.05	8.82	14.49	10.34	10.79	7.64	11.19	8.67	12.14	10.11	9.56	12.96	10.98	11.92	14.35	13.62	12.64
UNPAD28	Week 2	Male	31-35	TB-DM	Good	9.97	9.23	10.2	10.57	10.2	12.67	10.54	9.6	12.16	7.64	7.64	11.81	13.91	12.5	8.65	10.9	12.94	14.42	12.68	12.74	13.33	11.66	11.46	7.64	7.64	13.32	11.59	13.28	9.06	14.95	9.8	12.29	7.64	11.67	8.89	11.93	10.35	9.96	12.47	11.37	11.92	14.1	13.04	13.26
UNPAD28	Month 2	Male	31-35	TB-DM	Good	9.06	8.25	9.54	10.49	10.75	12.07	13.36	7.64	12.31	7.64	7.64	11.98	14.25	7.64	8.43	10.81	12.22	13.91	13.08	12.65	13.24	11.62	10.74	10.31	7.64	12.16	11.44	12.92	8.56	14.49	9.92	11.79	7.64	11.19	8.45	11.65	9.77	9.12	12.35	11.79	11.51	14.32	12.94	13.74
UNPAD28	Month 6	Male	31-35	TB-DM	Good	9.87	9.27	10.54	10.51	10.53	13.05	11.32	7.64	11.3	7.64	7.64	11.48	14.11	7.64	9.42	11.13	12.89	14.26	11.69	12.08	12.76	11.29	11.4	7.64	16.92	12.5	11.08	12.61	9.7	15.34	9.77	12.44	7.64	12.02	9.33	12.21	10.44	9.65	12.57	11.88	11.61	15.17	11.99	13.26
UNPAD29	Diagnosis	Female	36-40	TB-DM	Good	8.33	7.64	10.46	10.43	11.33	12.17	11.68	7.64	11.89	7.64	7.64	11.4	14.21	12.76	8.12	11.32	11.26	12.38	11.4	12.29	12.44	12.02	9.92	11.37	15.3	13.34	11.03	13.07	8.21	7.64	8.64	11.33	11.03	10.67	9.51	12.52	9.05	8.56	13.38	10.89	13.02	14.46	15.07	12.88
UNPAD29	Week 2	Female	36-40	TB-DM	Good	8.49	7.75	10.42	10.01	10.65	11.59	11.58	7.64	12.34	7.64	7.64	11.47	14.21	11.93	8.28	11.23	12.02	12.71	11.27	12.39	12.26	12.63	10.02	11.3	7.64	12.31	11.12	12.78	7.64	7.64	8.68	11.29	10.39	9.99	9.06	11.71	9.42	8.8	13.63	11	12.44	13.84	13.95	12.6
UNPAD29	Month 2	Female	36-40	TB-DM	Good	8.6	7.64	9.88	10.77	10.7	11.58	11.35	7.74	12.82	7.64	7.64	11.67	14.2	12.05	7.91	11.62	11.42	12.53	11.95	12.75	12.68	12.86	10.11	10.89	7.64	12.56	10.94	12.72	8.04	7.64	8.65	11.13	10.45	10.03	8.81	11.52	9.14	8.89	13.65	11.09	12.09	13.75	13.46	13.29
UNPAD29	Month 6	Female	36-40	TB-DM	Good	9.03	8.24	10.91	10.55	11.33	12.63	11.25	7.64	11.55	7.64	7.64	11.45	14.41	13.06	8.46	11.53	12.38	13.31	10.98	12.61	12.19	12.53	10.8	11.16	15.81	13.84	10.09	12.5	8.48	7.64	7.64	11.84	11.33	11.11	9.61	11.86	9.92	8.89	13.35	10.97	10.77	13.43	11.57	12.18
UNPAD30	Diagnosis	Male	56-60	TB-only	Good	9.26	8.46	10.7	10.02	11.07	12.62	11.39	7.64	12.08	7.64	7.64	11.37	13.41	12.6	8.69	11.74	11.96	13.13	10.59	11.99	12.59	12.36	10.22	10.9	16.15	13.81	11.47	13.15	8.29	14.83	7.64	11.45	7.64	11.25	9.6	12.09	9.68	8.86	14.7	10.09	12.07	14.56	14.08	14.37
UNPAD30	Week 2	Male	56-60	TB-only	Good	8.88	8.41	10.32	10.36	9.83	11.93	11.02	8.4	12.32	7.64	7.64	11.7	14.23	12.12	8.77	11.33	7.64	12.8	11.38	11.95	12.96	12.26	10.03	11.32	16.11	13.15	11.23	13.33	7.93	14.09	7.7	11.38	7.64	10.56	9.16	11.52	9.78	8.81	13.56	10.1	11.29	13.49	12.59	14.74
UNPAD30	Month 2	Male	56-60	TB-only	Good	9.26	8.32	10.55	10.35	11.12	11.86	10.91	7.64	11.67	7.64	7.64	11.71	14.13	11.67	8.75	11.73	12.02	12.99	11.35	12.23	12.83	12.46	10.23	11.37	15.93	12.89	10.94	12.94	7.64	13.95	7.64	11.5	10.53	10.31	9.61	11.6	9.64	8.77	13.58	10.75	10.59	12.97	11.46	14.6
UNPAD30	Month 6	Male	56-60	TB-only	Good	8.78	8.14	10.33	10.58	11.5	11.39	11.19	7.64	12.53	7.64	7.64	11.49	13.84	11.16	8.34	11.76	11.38	12.61	11.65	12.51	12.51	13.12	9.85	10.91	15.52	12.24	11.21	13.11	7.64	13.55	7.64	10.98	7.64	9.89	9.12	11.5	9.25	8.46	13.84	10.79	11.33	13.02	12.13	14.03
UNPAD31	Diagnosis	Male	61-65	TB-DM	Good	7.93	7.87	10.25	9.43	9.87	11.58	10.78	7.64	11.72	7.64	7.64	11.28	13.71	10.83	7.82	10.98	12.1	12.16	11.1	11.7	11.98	12.74	9.31	10.88	7.64	12.07	11.92	12.91	7.69	13.12	9.45	10.88	7.64	10.25	8.85	12.93	9.21	8.46	13.94	10.57	13.4	14.98	15.66	13.39
UNPAD31	Week 2	Male	61-65	TB-DM	Good	8.85	8.48	10.7	10.03	10.35	12.19	10.96	7.64	11.94	7.64	7.64	11.57	14.04	11.54	8.26	11.05	11.97	12.89	11.71	12.33	12.56	12.91	10.05	11.16	7.64	12.71	11.86	12.88	8.25	13.9	8.83	11.44	7.64	11.05	8.94	11.93	9.86	8.85	13.81	11.07	12.25	14.62	14.17	14.21
UNPAD31	Month 2	Male	61-65	TB-DM	Good	8.82	8.56	10.44	9.91	10.56	12	10.64	7.64	11.83	7.64	7.64	11.63	13.99	7.64	7.64	10.93	11.71	12.95	11.82	12.53	12.72	12.75	10.19	10.68	7.64	13.01	11.49	12.69	8.18	13.66	8.96	11.48	7.64	10.76	8.6	11.63	9.54	9.05	13.82	11.1	12.03	14.42	14.05	14.14
UNPAD31	Month 6	Male	61-65	TB-DM	Good	8.61	8.64	10.53	9.89	10.59	12.37	10.79	7.64	11.45	7.64	7.64	11.63	14.01	11.85	8.41	11.09	11.74	12.81	11.72	12.58	12.61	11.52	10.11	10.63	7.64	13.25	11.94	13.15	8.59	13.77	8.97	11.32	7.64	11.19	8.82	11.34	9.68	8.94	13.04	11.08	10.57	14.15	12.35	14.07
UNPAD32	Diagnosis	Female	41-45	TB-DM	Good	8.82	8.31	10.22	9.85	10.8	12.78	11.01	7.64	11.25	7.64	7.64	11.21	13.79	12.28	8.48	11.3	7.64	13.44	11.33	12.02	12.52	11.58	10.76	10.93	7.64	14.24	11.18	13.06	9.05	7.64	9.22	11.7	11.67	11.56	9.36	11.85	9.87	8.97	13.45	10.62	11.32	14.6	12.29	12.78
UNPAD32	Week 2	Female	41-45	TB-DM	Good	8.51	8.79	10.36	10.34	10.92	11.97	7.64	7.64	12.25	7.64	7.64	11.88	14.53	11.59	8.63	11.14	7.64	13.13	12.66	13.12	12.99	12.24	10.37	10.9	7.64	13.54	12.26	13.64	8.62	13.42	9.05	11.31	7.64	10.91	8.52	11.42	9.58	9.26	12.89	11.4	11.81	14.21	13.23	13.45
UNPAD32	Month 2	Female	41-45	TB-DM	Good	10.3	9.7	11.16	9.65	11.05	13.91	12.14	7.64	10.31	7.64	7.64	12.2	14.04	13.54	10.04	11.65	7.64	14.53	11.39	12.87	13.13	11.87	11.92	12.42	7.64	15.26	11.54	13.52	10.48	15.26	11.14	12.75	7.64	12.73	10.97	12.97	10.83	10.11	12.86	12.31	12.93	15.33	12.21	14.04
UNPAD33	Diagnosis	Female	46-50	TB-only	Good	8.62	7.86	10.65	10.41	10.66	11.88	10.22	7.82	11.81	7.64	7.64	11.44	13.66	12.1	7.85	10.61	11.81	12.8	11.56	12.06	12.3	12.68	10.17	10.72	7.64	12.97	11.74	13.5	8.21	13.89	8.8	10.48	7.64	10.69	8.55	12.16	9.47	8.74	13.4	10.03	12.54	14.12	14.37	13.12
UNPAD33	Week 2	Female	46-50	TB-only	Good	8.2	7.64	9.33	10.26	10.6	7.64	9.74	7.64	11.82	7.64	7.64	11.27	13.57	7.64	7.8	10.68	7.64	12.34	11.7	11.89	12.24	12.68	10.13	10.17	7.64	7.64	10.77	13.28	7.64	13.03	8.5	9.9	7.64	8.57	8.03	11.13	9.06	9.06	13.22	10.02	10.67	7.64	7.64	13.06
UNPAD33	Month 2	Female	46-50	TB-only	Good	8.86	8.17	10.11	10.58	11.34	11.49	10.19	7.64	12.18	7.64	7.64	11.99	13.86	7.64	8.41	10.98	13.35	13.11	12.14	12.23	12.8	12.41	11.1	10.8	7.64	12.75	11.68	13.44	8.67	13.87	9.47	10.63	7.64	10.98	8.74	11.43	9.56	9.51	13.43	10.66	12.04	14.43	13.49	13.66
UNPAD33	Month 6	Female	46-50	TB-only	Good	9.07	8.38	10.07	10.65	11.16	12.11	10.55	7.68	11.95	7.64	7.64	12.02	14	7.64	8.39	10.98	11.98	13.49	12.41	11.99	12.95	11.67	11.3	10.56	7.64	13.36	11.49	13.42	9.86	14.55	9.22	10.7	7.64	7.64	8.62	11.87	9.76	9.57	12.93	10.69	11.7	14.36	7.64	13.77
UNPAD34	Diagnosis	Male	56-60	TB-only	Good	8.35	8.37	10.32	10.03	10.45	11.81	13.34	7.64	12.1	7.64	7.64	12.02	14.37	11.12	8.23	10.97	11.39	12.65	11.98	12.15	12.8	12.3	9.92	10.63	7.64	11.44	11.69	13.62	7.64	13.74	9.14	11.03	7.64	10.49	8.65	11.63	9.52	8.62	13.58	10.86	11.91	14.13	13.48	14.71
UNPAD34	Week 2	Male	56-60	TB-only	Good	9.46	9.22	10.79	9.93	10.15	12.92	11.06	8.94	11.36	7.64	7.64	12.06	14.5	7.64	8.49	10.93	12.73	13.63	11.67	12.29	12.92	12.04	10.88	11.15	7.64	14.34	11.46	13.32	9.1	14.76	9.64	12.03	7.64	11.67	8.98	11.96	10.25	9.44	13.45	11.15	11.58	14.66	12.99	14.56
UNPAD34	Month 2	Male	56-60	TB-only	Good	8.54	7.92	10.88	9.96	8.81	11.85	7.64	7.64	12.54	7.64	7.64	12.12	14.55	7.64	7.64	9.99	11.58	12.51	12.14	12.48	12.98	13	9.49	10.01	7.64	13.37	12.16	14.05	8.01	13.78	9.45	11.02	7.64	10.59	7.72	11.75	9.45	8.35	13.72	10.89	12.91	14.34	14.59	14.92
UNPAD34	Month 6	Male	56-60	TB-only	Good	8.73	8.77	10.23	10.22	11.45	12.14	10.95	7.64	11.58	7.64	7.64	11.98	14.49	7.64	8.49	11.18	12	13.19	11.98	12.24	12.81	11.95	10.39	10.91	7.64	13.33	11.39	13.02	8.11	14.05	9.11	11.54	7.64	10.88	9.07	11.54	9.64	8.99	13.2	11.06	10.98	13.95	12.49	14.64
UNPAD35	Diagnosis	Female	46-50	TB-DM	Good	9.1	8.34	11.6	10.29	11.05	12.98	12.1	7.64	11.68	7.64	7.64	10.97	13.48	13.64	8.98	11.63	12.19	12.99	10.44	11.61	11.16	12.57	9.8	11.83	15.61	13.71	11.85	13.41	9.09	15.07	8.08	11.65	11.65	11.42	9.77	13.15	9.56	8.4	14.14	9.55	13.66	14.4	16.09	12.03
UNPAD35	Week 2	Female	46-50	TB-DM	Good	8.56	8.32	11.33	7.64	11.67	11.95	13.06	7.64	11.76	7.64	7.64	10.65	12.95	12.61	9.03	12.06	12.25	12.89	10.44	11.39	10.88	10.79	9.72	12.82	15.76	12.68	12.54	13.63	8.19	14.23	7.67	11.68	10.67	10.47	9.76	12.89	9.49	8.56	14.72	9.88	13.57	13.72	15.6	11.82
UNPAD35	Month 2	Female	46-50	TB-DM	Good	9.77	9.23	11.56	11.92	13.16	13.31	12.32	7.64	12.65	7.64	7.82	10.77	13.76	14.14	10.09	13.37	12.95	14.18	11.77	11.74	12.01	11.61	10.98	7.64	15.5	14.08	11.31	13.66	9.35	15.68	9.09	12.32	7.64	11.83	10.48	13.15	10.32	8.98	14.34	11.79	13.36	13.79	15.26	12.11
UNPAD37	Diagnosis	Female	46-50	TBrel-IH	Good	8.29	7.64	10	9.84	9.98	11.24	9.92	7.64	11.82	7.64	7.64	10.22	12.58	7.64	7.71	10.51	11.29	12.26	11.09	11.47	11.18	13.2	9.64	10.45	7.64	12.42	11.62	13.57	9.15	13.83	8.95	9.83	7.64	7.64	8.13	12.24	9.41	8.37	13.08	9.87	13.22	14.11	15.14	11.24
UNPAD37	Month 2	Female	46-50	TBrel-IH	Good	10.09	8.79	7.64	10.21	10.51	11.65	10.05	8.98	11.5	7.64	10.92	11.17	13.27	7.64	8.06	11.06	12.7	13.81	11.24	11.88	12.18	13	11.25	10.41	7.64	11.23	11.02	12.93	7.64	14.43	9.99	11.49	7.64	7.64	8.31	12.33	10.21	9.7	13.31	11.41	12.56	14.5	7.64	12.16
UNPAD37	Month 6	Female	46-50	TBrel-IH	Good	9.74	8.73	10.19	10.21	10.82	12.46	11.07	8.69	11.05	7.64	7.64	11.1	13.26	13	9.11	11.26	12.73	13.78	10.82	12.13	12.08	11.69	11.02	11.38	7.64	13.74	11.58	13.13	10.26	15.09	10.35	11.56	7.64	11.87	9.84	12.95	10.17	9.88	13.18	10.98	13.65	15.5	15.3	12.39
UNPAD38	Diagnosis	Male	46-50	TB-only	Good	9.02	8.75	10.94	9.63	10.46	12.53	11.18	7.64	11.55	7.64	7.64	10.1	12.92	11.81	8.74	11.06	7.64	13.17	10.99	11.45	11.5	11.69	10.48	11.44	7.64	14.02	11.42	14.03	8.4	14.37	8.99	11.94	7.64	11.25	9.21	11.82	9.84	8.68	13.67	11.11	12.42	14.07	14.6	11.41
UNPAD38	Week 2	Male	46-50	TB-only	Good	10.98	10.17	11.9	9.88	11.89	14.68	12.62	7.64	9.94	7.64	7.64	11.9	13.46	13.99	10.2	11.92	13.51	15.35	10.69	12.56	13.51	10.07	12.63	7.64	7.64	16.11	7.64	13.08	10.86	16.45	11.13	13.06	7.64	13.53	11.13	13.05	11.14	11.01	12.74	12.93	7.64	7.64	11.77	13.55
UNPAD38	Month 2	Male	46-50	TB-only	Good	8.66	8.55	10.16	9.99	10.74	12.19	10.84	7.64	11.56	7.64	8.01	11.73	13.7	11.6	8.33	11.01	7.64	12.56	11.78	11.64	12.34	11.54	9.87	10.53	7.64	13.64	10.66	12.95	8.56	13.94	8.83	11.18	7.64	10.89	8.94	11.17	9.29	8.29	12.94	10.82	11.82	13.7	13.23	13.5
UNPAD38	Month 6	Male	46-50	TB-only	Good	8.85	8.76	10.7	9.97	11.22	12.64	11.37	7.64	11.41	7.64	7.64	11.59	13.95	11.93	8.63	11.23	13.74	13.04	11.66	12.05	12.32	11.58	10.4	11.36	7.64	13.71	10.96	13.12	8.8	14.36	9.43	11.69	7.64	11.46	9.55	11.74	9.93	8.58	13.26	11.16	11.93	14.49	13.5	13.56
UNPAD40	Diagnosis	Male	31-35	TB-only	Good	8.93	8.59	10.79	10.61	11.05	11.95	7.64	7.64	12.14	7.64	7.9	11.77	13.94	12.64	8.84	11.59	11.95	13	11.34	12.09	11.93	12.7	10	11.3	15.61	12.87	11	13.39	7.83	14.1	7.64	11.56	10.63	10.5	9.41	12.11	9.58	8.64	13.71	11.03	12.03	13.72	14.07	14.17
UNPAD40	Week 2	Male	31-35	TB-only	Good	9.05	8.63	10.61	10.49	11	12.22	7.64	7.64	11.79	7.64	7.64	11.41	13.68	13	8.44	11.49	12.12	13.31	11.34	12.35	11.95	12.89	10.42	11.27	16.02	13.04	10.59	13.2	7.88	14.3	7.79	11.76	7.64	10.78	9.28	11.92	9.64	8.85	13.45	11.24	11.87	13.57	13.76	13.64
UNPAD40	Month 2	Male	31-35	TB-only	Good	9.15	8.31	10.51	10.59	10.97	12.17	7.64	7.64	12.36	7.64	7.64	11.88	13.82	12.87	8.59	11.38	12.06	13.19	11.72	12.44	11.95	12.99	10.22	11.28	15.77	13.19	10.98	13.27	7.92	14.41	7.66	11.6	10.89	10.67	9.21	11.64	9.66	8.84	13.33	11.12	11.38	13.47	13.12	14.13
UNPAD40	Month 6	Male	31-35	TB-only	Good	10.64	9.45	10.89	10.25	11.46	14.37	12.16	10.27	10.47	7.64	7.64	11.48	13.31	15.68	10.07	11.78	13.57	15.04	10.84	12.26	12.81	10.65	12.25	12.35	16.69	15.21	10.16	12.77	10.58	16.33	10.08	13.07	7.64	13.15	10.97	12.83	10.79	10.59	12.72	12.3	10.59	14.24	7.64	13.35
UNPAD41	Diagnosis	Male	51-55	TBrel-IH	Good	9.78	9.07	10.85	9.91	10.61	13	10.93	7.64	10.22	7.64	7.64	10.89	13.5	7.64	9.33	11.28	13.03	13.92	10.32	11.47	11.96	11.16	10.97	11.02	7.64	14.3	10.22	12.18	7.64	15.7	9.76	12.26	7.64	7.64	9.81	12.32	10.33	9.65	13.04	11.12	11.24	7.64	12.88	12.52
UNPAD41	Week 2	Male	51-55	TBrel-IH	Good	9.31	8.31	10.56	10.44	10.64	11.94	10.63	7.64	11.46	7.64	7.64	10.08	13.19	12.83	8.99	11.18	7.64	13.2	11.88	11.11	11.62	10.27	10.66	11.02	16.31	13	10.91	13.09	8.55	14.27	8.85	12.06	7.64	11.01	8.95	11.6	9.92	8.6	13.52	10.96	11.43	7.64	12.41	11.51
UNPAD41	Month 2	Male	51-55	TBrel-IH	Good	10.56	9.61	11	10.14	10.93	13.63	11.26	7.64	10.33	7.64	7.64	11.54	13.88	14.34	9.34	11.47	13.45	14.65	10.31	12.3	12.64	11.16	11.81	11.62	16.92	14.81	10.4	12.69	10.45	15.89	10.03	12.76	7.64	12.75	10.1	12.18	10.84	10.14	12.74	11.75	7.64	7.64	7.64	13.35
UNPAD41	Month 6	Male	51-55	TBrel-IH	Good	10.02	9.21	9.9	10.42	11.03	12.72	10.58	7.64	11.01	7.64	7.64	10.18	12.79	13.37	8.85	11.13	12.83	13.87	11.3	11.25	11.91	9.97	11.1	10.66	7.64	13.54	10.34	12.03	9.39	15.03	9.75	12.29	7.64	11.73	9.02	11.89	10.29	9.32	13.05	7.64	11.32	7.64	11.73	11.83
UNPAD43	Diagnosis	Male	36-40	TBrel-IH	Good	7.74	7.64	10.27	8.48	9.63	11.02	9.72	7.64	11.41	7.64	7.64	10.45	13.32	10.11	7.64	10.47	7.64	11.44	10.19	11.4	10.58	13.32	8.82	9.99	7.64	10.91	10.72	12.83	7.64	12.55	9.44	10.46	7.64	9.53	8.05	12.1	8.7	7.84	13.47	9.9	13.04	14.22	14.89	12.33
UNPAD43	Week 2	Male	36-40	TBrel-IH	Good	8.02	7.74	10.51	9.16	10.07	11.93	10.42	7.64	11.39	7.64	7.64	10.69	13.74	7.64	7.95	10.68	12.8	11.69	10.92	11.44	10.97	12.97	9.02	10.54	7.64	13.17	10.73	12.83	8.01	13.43	8.23	10.69	7.64	10.76	8.19	11.98	9.17	7.82	13.3	9.06	12.37	14.43	14.46	13.27
UNPAD43	Month 2	Male	36-40	TBrel-IH	Good	8.14	8.25	10.48	9.04	10.28	11.84	10.58	7.64	11.16	7.64	7.64	10.47	13.4	11.47	8.3	10.97	7.64	12.2	10.25	11.59	10.88	13.06	9.57	10.83	7.64	13.12	10.81	12.52	8.13	13.22	8.24	11.21	7.64	10.68	8.48	11.98	9.41	8.23	13.37	10.45	12.38	14.26	14.63	12.31
UNPAD43	Month 6	Male	36-40	TBrel-IH	Good	8.11	8.08	10.38	9.48	10.62	12.15	10.5	7.64	11.28	7.64	7.64	10.42	13.27	7.64	8.24	11.04	7.64	12.31	10.77	11.39	11.13	12.55	9.65	10.77	7.64	13.9	10.63	12.62	8.33	13.77	8.5	11.11	7.64	10.93	8.87	11.66	9.33	8.09	13.12	10.29	10.96	13.93	10.97	13.05
UNPAD44	Diagnosis	Female	46-50	TB-only	Good	9.01	8.33	10.82	10.32	10.89	11.83	11.45	7.64	11.57	7.64	7.64	10.82	14.05	11.65	8.33	11.65	7.64	12.55	10.83	11.7	11.78	13.32	9.66	11.08	16.13	12.59	11.02	13.14	7.64	14.1	8.37	11.39	7.64	10.44	9.42	13	9.57	8.05	14.03	10.34	12.81	14.14	15.36	12.22
UNPAD44	Week 2	Female	46-50	TB-only	Good	8.66	8.25	11.16	10.46	11.1	11.39	10.95	7.64	12.26	7.64	7.64	10.93	13.54	11.09	8.4	11.44	7.64	12.65	11.73	11.52	11.64	13.47	9.55	11.28	15.67	12.28	11.82	13	7.64	13.68	7.64	11.15	7.64	9.89	8.78	12.08	9.42	7.96	14.06	9.84	12.77	12.89	13.96	13.28
UNPAD44	Month 6	Female	46-50	TB-only	Good	8.61	8.66	10.7	9.93	10.59	11.52	10.66	8.62	12.18	7.64	7.64	11.19	13.47	11.09	8.33	11.33	11.79	12.73	11.24	11.68	11.64	12.59	9.94	11.11	15.97	12.52	11.99	13.02	7.64	13.74	7.64	11.46	7.64	9.96	9.16	11.54	9.52	8.14	13.88	9.99	12.17	13.36	13.5	13.5
UNPAD46	Diagnosis	Female	36-40	TBrel-IH	Good	9.2	8.74	9.91	10.27	10.63	12.44	10.81	8.95	10.76	7.64	7.64	9.75	13.05	12.9	8.98	11.25	12.6	13.32	10.45	10.94	11.21	11.08	10.5	11.07	16.29	13.15	11.14	12.54	9.16	14.82	9.32	12.11	7.64	11.62	9.28	12.15	10.07	8.68	13.07	10.78	12.87	14.32	14.89	11.09
UNPAD46	Week 2	Female	36-40	TBrel-IH	Good	8.98	8.37	9.81	9.72	10.57	12	10.07	7.64	11.26	7.64	7.64	10.23	12	12.37	8.16	10.84	11.87	12.75	9.77	11.35	10.82	11.54	9.7	7.64	7.64	12.81	11.49	11.96	8.94	14.46	8.79	11.19	7.64	11.37	8.74	12.03	9.43	8.64	12.72	9.73	12.46	14.49	14.62	11.73
UNPAD46	Month 2	Female	36-40	TBrel-IH	Good	9.3	8.78	10.55	10.11	10.91	12.97	10.62	8.91	11.01	7.64	7.64	10.72	13.03	13.18	8.78	11.15	12.3	13.5	10.34	11.49	11.42	11.49	10.67	10.81	15.94	13.65	11.15	12.28	9.47	15.37	8.89	12.13	7.64	12.01	9.24	12.29	9.85	9.18	12.97	11.46	12.35	14.7	14.39	12.53
UNPAD46	Month 6	Female	36-40	TBrel-IH	Good	9.76	9.04	10.5	10.42	11.26	12.88	10.96	7.64	10.77	7.64	9.13	11.05	13.15	13.27	9.56	11.36	13.01	14.06	10.9	12.08	11.96	10.68	11.31	10.89	16.42	14.02	10.88	12.2	9.68	15.52	9.13	12.31	7.64	12.17	9.68	12.13	10.21	9.59	12.62	9.9	11.41	14.47	11.62	12.97
UNPAD47	Diagnosis	Female	46-50	TB-DM	Good	9.21	8.35	10.56	10.61	10.87	12.37	7.64	7.64	11.41	7.64	7.64	10.97	13.87	12.99	9.16	11.54	12.68	13.8	11.77	12.09	12.34	11.68	10.59	7.64	16.09	13.32	11.26	12.93	8.38	14.64	8.14	12.05	7.64	10.94	9.68	12.62	10.07	9.12	13.48	11.46	12.49	13.9	14.15	12.07
UNPAD47	Week 2	Female	46-50	TB-DM	Good	9.43	8.86	10.78	10.91	11.83	12.79	12.06	7.64	11.57	7.64	7.64	11.34	13.84	13.37	9.27	11.78	12.75	13.74	11.99	12.43	12.36	12.41	10.74	11.68	16.18	13.8	11.25	13.11	8.85	7.64	8.44	12.12	11.49	11.49	9.75	12.34	10.22	9.24	13.3	11.52	11.01	13.44	11.89	12.62
UNPAD47	Month 2	Female	46-50	TB-DM	Good	11.82	10.04	12.41	11.04	11.95	15.85	12.05	8.74	11.41	7.64	9.63	11.93	12.66	16.47	9.76	12.35	13.95	16.05	12.19	12.98	13.84	10.79	13.15	7.64	17.18	16.59	7.64	12.92	11.83	17.98	11.08	13.31	7.64	14.64	9.88	12.85	11.12	11.38	12.79	13.39	7.64	14.98	7.64	13.04
UNPAD47	Month 6	Female	46-50	TB-DM	Good	8.84	8.36	10.56	10.84	11.14	11.85	11.33	7.64	12.35	7.64	8.14	11.37	13.92	12.52	8.37	11.37	11.96	13.16	12.17	12.35	12.38	12.74	10.08	10.88	15.78	12.75	11.42	13.05	7.9	14.09	7.87	11.55	7.64	10.36	8.64	11.96	9.91	8.71	13.64	11.18	12.07	13.53	13.59	12.55
UNPAD48	Diagnosis	Male	41-45	TB-DM	Good	8.78	8.15	9.63	9.61	10.41	10.83	10.13	7.64	11.64	7.64	7.64	10.75	12.93	12.22	8.1	10.56	13.58	12.41	10.41	10.36	11.56	12.84	9.69	10.76	7.64	12.63	11.23	13.25	8.08	13.87	9.87	10.94	7.64	10.5	8.67	12.93	9.64	8.3	13.91	9.74	13.54	14.79	15.32	11.8
UNPAD48	Week 2	Male	41-45	TB-DM	Good	9.41	8.75	10.86	9.96	10.46	12.41	10.86	8.03	11.11	7.64	7.64	11.33	13.77	7.64	8.78	11	12.33	13.48	10.88	10.93	12.33	12.32	10.47	7.64	7.64	13.97	11.54	13.64	9.46	15.05	9.8	11.12	7.64	11.94	9.57	12.83	10.34	9.27	13.51	10.43	12.95	14.92	15.09	12.65
UNPAD49	Diagnosis	Female	61-65	TB-DM	Good	8.3	8.17	10.12	9.8	10.19	12.15	10.61	7.64	11.3	7.64	7.64	10.64	13.68	11.47	8.33	10.99	13.1	12.26	10.73	11.31	11.45	12.26	9.57	10.68	7.64	12.94	11.32	13.38	8.23	13.91	9.4	11.11	7.64	10.89	9.14	12.52	9.36	8.31	13.39	10.45	12.85	14.56	14.74	11.94
UNPAD49	Week 2	Female	61-65	TB-DM	Good	8.52	8.04	10.38	10.03	10.91	12.32	11.11	7.64	11.13	7.64	7.64	10.39	13.88	11.51	8.64	11.23	7.64	12.59	11.19	11.75	11.75	12.42	9.83	11.21	7.64	12.83	11	13.64	8.28	14.16	9.32	11.41	7.64	10.92	9.49	12.19	9.67	8.1	13.44	10.41	11.92	14.14	13.8	11.63
UNPAD49	Month 2	Female	61-65	TB-DM	Good	8.66	8.37	10.35	10.06	10.87	12.5	11.32	7.64	10.69	7.64	7.64	10.55	14.14	11.85	9	11.31	13.44	12.85	11.23	11.78	12.16	12.21	10.09	11.45	7.64	13.4	10.68	13.37	8.72	14.26	9.11	11.54	7.64	11.26	9.71	12.3	9.72	8.36	13.25	10.79	11.99	14.24	14.33	11.85
UNPAD49	Month 6	Female	61-65	TB-DM	Good	8.51	7.8	9.47	10.37	11.1	12.09	10.44	7.64	11.35	7.64	7.64	10.53	13.79	11.35	8.28	11.15	11.9	12.61	11.67	11.3	12.39	10.82	10.07	10.35	7.64	13.41	9.99	12.68	8.39	13.9	8.39	10.99	7.64	10.84	8.81	10.91	9.15	8.15	12.48	10.75	10.08	7.64	11.48	12.25
UNPAD50	Diagnosis	Male	21-25	TB-DM	Good	8.03	7.67	9.85	9.63	9.97	11.27	10.64	7.64	11.29	7.64	7.64	10.79	12.6	10.73	8	10.92	11.42	12.41	10.94	11.88	11.43	12.52	9.48	10.56	7.64	11.86	11.17	12.72	7.64	12.64	8.3	10.71	7.64	9.95	9.01	12.3	9.08	8.45	13.53	9.42	13.01	14.08	14.81	12.48
UNPAD50	Week 2	Male	21-25	TB-DM	Good	7.83	7.64	10.21	10.01	10.98	11.87	10.71	7.64	11.26	7.64	7.64	10.73	13.14	11.27	7.99	11.25	13.03	12.36	11.2	11.71	11.49	12.26	9.32	10.55	7.64	11.86	11.06	12.71	8.01	13.12	8.54	10.68	7.64	10.61	8.8	12.06	8.99	8.58	13.27	10.25	12.35	14.23	14.07	13.24
UNPAD50	Month 2	Male	21-25	TB-DM	Good	7.64	7.64	10.06	9.83	10.17	11.78	10.39	7.64	11.37	7.64	7.64	10.74	12.88	11.27	7.64	10.8	7.64	12.01	11.03	11.9	11.52	12.59	8.83	10.38	7.64	12.08	11.28	12.9	8.08	13.15	8.22	10.54	7.64	10.52	9.04	12.49	8.35	7.64	13.57	10.16	12.94	14.7	14.97	13.34
UNPAD50	Month 6	Male	21-25	TB-DM	Good	8.57	8.01	10.35	10.49	10.91	11.79	10.75	7.82	11.53	10.27	7.64	11.02	13.38	11.19	8.34	10.95	7.64	12.96	11.9	12.08	12.14	12.17	10.17	10.73	7.64	11.42	11.03	13.13	8.01	13.1	8.65	11.04	7.64	10.51	8.24	11.17	9.27	9	13.37	11.15	11.06	13.82	11.87	13.61
UNPAD51	Diagnosis	Male	66-70	TB-DM	Good	8.85	8.52	10.15	10.88	11.71	12.36	11.83	7.64	11.76	7.64	7.64	11.1	13.87	12.96	9.5	11.75	12.08	13.15	12.23	12.27	12.23	11.11	10.38	12.06	15.84	13.18	11.07	12.72	8.29	14.54	7.79	11.95	11.07	10.84	9.69	12.19	9.76	8.52	13.17	11.04	11.39	12.74	13.21	12.13
UNPAD51	Week 2	Male	66-70	TB-DM	Good	8.77	8.08	10.35	9.84	10.83	12.08	7.64	7.64	12.09	7.64	7.64	11.69	14.07	12.8	8.17	11.34	11.78	12.68	11	12.04	12.17	12.44	10.06	10.82	15.52	13.14	11.66	12.97	8.52	7.64	7.64	11.39	10.91	8.21	9.37	11.55	9.68	8.65	13.58	11.09	10.6	13.25	11.98	14.48
UNPAD51	Month 2	Male	66-70	TB-DM	Good	9.61	9.35	13.54	7.64	11.08	17.23	12.04	7.64	11.04	7.64	7.64	11.69	14.17	18.12	9.69	11.82	12.87	13.95	10.59	11.78	12.63	10.8	11.03	12.11	16.45	7.64	11.34	12.65	13.8	7.64	8.91	12.32	15.92	16.02	10.61	12.48	10.34	9.28	13.02	10.56	7.64	15.27	7.64	14.66
UNPAD51	Month 6	Male	66-70	TB-DM	Good	10.25	9.46	10	10.54	10.67	11.43	11.52	7.64	11.89	7.64	7.64	12.26	14.61	11.67	8.88	11.58	12.92	14.27	12.08	12.17	13.19	11.69	11.45	11.58	16.43	12.28	10.9	13.11	7.64	7.64	9.06	12.48	10.2	9.86	9.85	11.84	10.23	9.78	12.99	11.96	10.78	12.82	12.5	15.43
UNPAD52	Month 2	Female	56-60	TB-DM	Good	8.31	7.64	10.17	9.87	10.45	12.29	10.11	7.64	11.73	7.64	7.64	10.78	13.17	7.64	7.66	10.72	11.17	12.34	11.42	11.64	11.31	12.76	9.88	10.51	7.64	13.14	11.83	13.7	9	14.54	8.33	10.3	7.64	7.64	8.31	12.18	9.34	8.48	13.37	10.09	11.51	14.06	13.42	12.49
UNPAD52	Month 6	Female	56-60	TB-DM	Good	8.91	8.25	10.09	10.41	10.63	12.09	10.3	7.89	11.89	7.64	10.02	11.34	13.58	7.64	8.05	10.97	11.94	13.17	12.03	11.73	12.05	11.41	10.84	10.54	7.64	13.67	11.05	13.16	8.97	14.45	8.9	9.85	7.64	7.64	8.64	11.6	9.55	9.08	12.91	11.18	10.68	13.27	11.71	13.29
UNPAD53	Diagnosis	Male	61-65	TB-DM	Good	9.04	8.42	10.45	10.6	10.81	11.81	11.42	7.64	12.16	7.64	7.64	10.67	13.73	11.91	8.71	11.58	7.64	12.67	11.64	10.78	11.87	12.99	9.72	11.27	15.99	12.53	10.75	12.42	7.64	13.87	7.64	11.43	7.64	10.35	9.23	12.62	9.51	8.11	14.81	9.91	12.58	13.45	14.87	12.37
UNPAD53	Month 2	Male	61-65	TB-DM	Good	9.97	9.47	10.69	10.27	11.11	13.6	11.04	7.71	11.77	7.64	7.64	11.46	14.43	13.37	8.88	11.66	7.64	14.07	11.46	11.52	12.79	11.64	11.04	7.64	16.85	14.99	10.48	12.55	9.42	15.85	8.24	12.43	7.64	12.23	9.84	12.16	10.56	9.43	13.8	10.84	11.44	14.28	12.05	13.22
UNPAD53	Month 6	Male	61-65	TB-DM	Good	9.49	8.94	10.63	10.81	11.33	12.19	11.37	7.64	12.18	7.64	7.64	11.75	14.72	12.17	8.95	11.65	7.64	13.46	12.52	11.77	12.99	11.97	10.54	11.56	16.54	13.24	10.85	12.96	8.32	14.37	7.64	11.98	7.64	10.8	9.82	12.05	10.02	8.87	13.94	11.13	11.5	12.8	12.93	13.63
UNPAD57	Diagnosis	Female	36-40	TB-only	Good	10.21	9.32	10.49	9.78	11.02	12.95	11.34	7.64	11	7.64	7.64	7.64	13.53	12.55	9.22	11.84	12.9	14.12	10.87	11.59	12.27	11.86	10.99	7.64	16.36	13.99	10.98	12.15	8.9	7.64	9.79	12.59	11.69	11.56	10.13	13.13	10.36	9.46	13.15	7.64	13.79	14.95	14.56	11.91
UNPAD57	Week 2	Female	36-40	TB-only	Good	10.49	9.5	10.81	7.64	11.13	14.18	12.18	7.86	10.53	7.64	7.64	11.28	13.46	14.48	9.73	11.85	13.43	14.7	10.34	11.77	12.61	11.06	11.56	12.15	16.77	15.16	10.65	12.41	10.38	7.64	9.95	12.84	12.91	12.84	10.95	13.13	10.66	10.21	13.03	11.87	12.72	14.68	13.8	12.58
UNPAD57	Month 2	Female	36-40	TB-only	Good	9.26	8.54	10.46	10.04	10.6	7.64	10.28	8.75	12	7.64	7.64	11.03	13.56	12.71	8.33	11.45	12.46	13.3	11.17	11.63	11.7	13.12	10.18	10.97	7.64	13.47	11.37	12.71	8.78	7.64	8.5	11.78	11.25	11.09	9.1	12.84	9.95	9.18	13.81	10.26	13.14	14.67	15.12	11.72
UNPAD57	Month 6	Female	36-40	TB-only	Good	10.12	9.15	10.3	9.89	11.15	12.9	11.03	7.64	10.96	7.64	7.64	11.65	13.86	12.92	8.64	11.7	13.25	14.4	11.95	12.19	12.72	11.78	11.64	7.64	7.64	14.14	10.25	12.29	9.35	7.64	9.56	12.55	11.77	11.62	8.95	12	10.54	10.08	12.61	11.82	10.56	13.9	10.87	13.41
UNPAD58	Diagnosis	Female	56-60	TB-DM	Good	8.67	8.09	10.33	10.4	10.53	11.83	10.04	7.64	12.07	7.64	7.64	10.9	14.18	12.52	8.17	10.71	11.95	12.93	12.14	12.47	12.71	12.6	9.91	10.6	7.64	12.23	11.04	13.21	8.34	13.88	8.95	11.16	7.64	10.92	7.64	11.44	9.5	8.94	13.36	10.26	10.33	13.48	11.25	13.39
UNPAD58	Week 2	Female	56-60	TB-DM	Good	9.39	8.69	10.23	10.51	10.87	12.21	10.91	8.66	11.88	7.64	7.64	11.19	14.53	12.9	8.42	11.12	7.64	13.24	12.14	11.53	12.9	11.38	10.52	10.91	7.64	12.89	11.09	13.11	8.87	14.42	9.37	11.74	7.64	11.4	8.65	11.89	10.05	8.82	13.07	11.13	10.93	13.37	11.51	13.92
UNPAD58	Month 2	Female	56-60	TB-DM	Good	9.2	8.09	9.9	10.62	10.35	12	10.5	7.64	11.85	7.64	7.64	11.83	14.95	12.35	8.18	10.98	7.64	13.1	12.73	12.17	13.36	11.47	10.56	11.08	7.64	12.62	10.36	13.25	8.25	14.32	9.4	11.43	7.64	10.87	8.44	11.54	9.67	8.88	12.51	11.29	10.21	7.64	11.11	14.77
UNPAD58	Month 6	Female	56-60	TB-DM	Good	9.62	8.69	10.37	10.45	10.67	12.81	10.69	9.46	11.12	7.64	7.64	11.12	14.56	13.12	8.66	11.08	12.77	13.78	12.18	12.18	12.96	11.07	11.3	10.61	7.64	13.47	10.1	12.78	9.42	15.01	9.57	12.17	11.52	11.86	8.88	11.73	10.26	9.69	12.26	11.65	7.64	13.28	9.82	14.01
UNPAD60	Diagnosis	Male	61-65	TBrel-IH	Good	8.03	7.64	9.86	9.61	10.16	10.98	11.33	7.64	12.07	7.64	7.64	10.32	13.19	11.46	7.64	10.8	11.34	11.79	10.56	10.67	10.64	12.42	9.1	10.52	15.19	12.15	10.65	12.69	7.64	13.08	7.76	10.87	7.64	9.52	8.32	12.56	9.01	7.64	13.86	10.11	12.53	13.68	14.55	11.84
UNPAD60	Week 2	Male	61-65	TBrel-IH	Good	8.48	8.26	9.67	10.05	10.57	11.46	11.28	7.64	11.65	7.64	7.64	10.39	13.25	11.82	7.94	11.26	11.77	12.47	10.15	10.74	10.89	11.8	9.62	11.11	15.74	12.28	10.82	12.34	7.64	13.77	8.54	11.2	7.64	9.87	9.11	12.52	9.27	8.34	13.44	9.93	12.5	13.41	14.42	11.81
UNPAD60	Month 2	Male	61-65	TBrel-IH	Good	8.43	7.65	9.8	10.07	10.27	11.42	11.06	7.64	11.59	7.64	7.64	10.91	13.58	11.75	7.64	11.1	11.47	12.35	10.81	11.15	11.28	11.74	9.74	10.73	7.64	12.27	10.39	12.34	7.79	7.64	8.16	11.13	10.3	9.87	8.93	11.91	9.19	8.29	13.31	9.63	11.93	13.06	13.87	12.85
UNPAD60	Month 6	Male	61-65	TBrel-IH	Good	8.78	8.22	9.54	10.72	11.79	11.25	11.3	7.64	11.56	7.64	7.64	11.14	13.86	11.6	8.74	11.5	12.01	12.89	11.63	11.21	11.8	11.2	10.64	11.63	15.39	12.23	9.67	12.16	7.64	13.67	7.64	11.41	7.64	9.69	9.49	11.62	9.2	8.17	12.67	10.76	9.87	11.36	11.14	13.19
UNPAD61	Diagnosis	Male	56-60	TB-DM	Good	8.7	8.43	9.98	10.63	10.7	12.03	11.82	7.64	12.14	7.64	8.15	10.69	13.16	12.56	8.87	11.6	12.18	13.05	11.73	11.89	11.82	12.57	10.08	11.58	15.76	13	11.47	12.95	7.92	14.19	7.64	11.68	7.64	10.59	9.46	12.04	9.44	8.46	13.83	10.84	11.62	12.94	12.4	11.96
UNPAD61	Week 2	Male	56-60	TB-DM	Good	10.49	9.43	11.19	10.43	11.57	14.01	11.71	7.69	7.64	7.64	7.83	11.3	13.33	14.14	9.5	12.22	13.24	14.62	10.45	12.33	12.61	12.13	11.69	11.67	16.64	15.25	10.81	12.84	10.25	16.16	9.14	12.77	12.7	12.68	10.59	12.49	10.43	9.97	13.55	11.95	11.04	14.39	11.99	12.63
UNPAD61	Month 2	Male	56-60	TB-DM	Good	8.83	8.27	10.29	10.86	11.22	11.76	11.85	7.64	12.51	7.64	8.07	11.17	13.33	12.3	8.52	11.76	11.82	12.84	11.71	12.3	11.9	13.4	9.77	11.53	15.43	12.86	11.62	13.42	7.96	13.98	7.64	11.45	7.64	10.38	9.36	12.07	9.52	8.4	14.18	10.78	11.92	13.25	13.68	12.8
UNPAD61	Month 6	Male	56-60	TB-DM	Good	8.83	8.04	10.35	11.17	11.56	11.83	11.33	7.64	12.59	7.64	7.64	11.28	13.65	12.59	9.26	11.85	11.96	13.12	12.71	12.41	12.28	12.48	10.27	11.71	15.73	12.88	11.54	13.43	7.78	13.97	7.64	11.68	10.64	10.45	9.59	12.06	9.56	8.35	13.83	11.05	10.99	12.65	12.15	12.72
UNPAD63	Diagnosis	Female	56-60	TB-only	Good	9.28	8.44	10.09	11	11.7	12.18	11.54	7.64	11.97	7.64	7.64	12.03	14.88	12.19	8.58	11.9	7.64	13.5	12.54	12.51	13.5	11.46	10.74	11.21	16.35	13.17	10.74	13	7.96	14.46	8.37	11.6	7.64	10.72	9.15	11.66	9.71	8.99	13.63	11.34	10.95	12.93	11.58	13.81
UNPAD63	Week 2	Female	56-60	TB-only	Good	9.77	9.09	10.46	11.45	12	12.77	11.6	7.64	12.32	7.64	7.64	11.49	14.43	13.04	9.1	12.18	7.64	14	13.14	12.32	13.08	11.9	11.13	11.78	16.63	13.81	11.21	13.42	9.33	7.64	8.32	12.31	11.45	11.39	9.5	12.11	10.26	8.72	14.25	11.44	11.37	12.89	11.55	13.05
UNPAD63	Month 2	Female	56-60	TB-only	Good	9.65	8.82	10.04	10.74	11.75	12.39	11.31	7.64	11.81	7.64	7.64	12.09	14.69	12.53	9.02	11.77	7.64	13.86	12.45	12.75	13.55	11.64	11	11.44	16.56	13.59	10.94	12.94	8.5	14.46	8.41	11.98	7.64	11.04	9.69	11.71	10.09	9.36	13.51	11.59	11.47	13.52	11.85	14.12
UNPAD63	Month 6	Female	56-60	TB-only	Good	9.97	9.62	10.58	11	11.91	13.67	11.91	7.64	11.47	7.64	7.64	12.16	14.81	13.93	9.67	12.29	7.64	14.29	11.93	12.4	13.67	10.67	11.54	12	17.14	14.82	10.53	12.64	10.23	7.64	9.02	12.47	12.37	12.38	10.55	12.45	10.42	9.77	13.57	11.84	11.28	13.95	7.64	14.18
UNPAD65	Diagnosis	Male	41-45	TBrel-IH	Good	8.57	7.85	10.14	9.96	9.24	11.15	10.12	7.64	11.47	7.64	7.64	10.31	13.02	7.64	8.02	10.66	11.63	12.4	10.5	10.46	10.76	12.94	9.73	10.54	7.64	12.84	11.47	13.2	8.26	14.04	9.53	10.47	7.64	7.64	8.38	12.72	9.48	8.35	13.97	9.99	13.28	14.44	15.62	11.38
UNPAD65	Week 2	Male	41-45	TBrel-IH	Good	9.3	8.69	10.86	9.88	10.53	12.91	10.8	7.64	10.52	7.64	7.64	10.58	13.86	13.51	8.6	11.13	12.62	13.38	10.01	10.93	11.39	12.46	10.37	11.21	16.47	13.89	11.01	12.35	9.56	15.27	8.66	12.23	7.64	12.16	9.32	12.54	9.98	8.69	13.53	10.55	11.65	14.71	13.42	12.07
UNPAD65	Month 2	Male	41-45	TBrel-IH	Good	9.21	8.6	10.35	9.97	10.68	12.16	10.73	7.64	11.03	7.64	7.64	9.41	13	7.64	8.8	10.92	12.58	13.2	9.94	10.38	11.15	11.36	10.21	11.05	16.5	12.99	11.85	12.85	8.81	14.44	8.45	12.28	7.64	11.21	8.7	12.37	9.95	8.63	13.95	10.49	13.23	14.55	15.7	10.6
UNPAD65	Month 6	Male	41-45	TBrel-IH	Good	8.96	8.1	9.95	10.75	11.08	11.53	10.02	7.64	11.68	7.64	7.64	9.62	12.62	12.22	8.64	10.76	11.82	12.81	11.68	10.84	11.38	10.39	10.06	10.58	15.7	12.71	11.36	13.09	8.21	14.1	8.3	11.53	7.64	10.62	7.86	11.24	9.33	7.96	13.43	10.46	12.39	13.54	14.21	11.36
UNPAD66	Diagnosis	Male	41-45	TB-only	Good	9.66	9.15	10.85	10.25	11.17	11.74	11.31	9.21	11.98	7.64	7.64	9.79	13.37	12.23	8.72	11.63	14.91	13.26	10.97	11.63	11.3	11.86	10.53	11.56	17.29	12.97	12.23	13.66	7.64	14.05	9.01	12.59	7.64	10.31	9.78	12.68	10.58	8.87	14.37	9.85	14.14	13.4	16.43	11.79
UNPAD66	Week 2	Male	41-45	TB-only	Good	8.81	7.92	10.42	9.89	10.71	11.63	7.64	8.06	11.87	7.64	7.64	9.76	13.43	11.78	8.59	11.24	7.64	12.58	10.41	10.82	10.85	12.7	9.5	11.29	16.24	12.63	11.52	13.25	7.64	13.97	7.64	11.43	10.36	10.01	9.4	12.44	9.74	8.06	14.53	9.47	12.84	13.16	15.22	11.37
UNPAD66	Month 2	Male	41-45	TB-only	Good	10.12	9.41	9.98	9.67	9.98	10.97	11.98	7.64	11.5	12.11	7.64	11.06	14.02	11.37	7.67	11.07	7.64	13.24	10	11.85	12.06	13.1	11.17	11.06	18.3	12.04	12.17	13.48	7.64	13.17	7.64	12.84	7.64	9.5	9.02	12.59	10.19	7.64	14.24	10.48	12.88	13.1	15.21	13.23
UNPAD67	Diagnosis	Female	36-40	TB-only	Good	9.5	8.75	10.14	10.66	11.03	12.15	10.35	9.16	10.9	7.64	7.64	10.09	12.87	12.89	8.88	11.19	12.42	13.58	11.72	10.99	11.67	9.49	10.8	11.05	7.64	12.83	10.43	12.51	8.99	14.15	10.05	12.03	7.64	11.31	8.75	11.61	9.83	8.94	12.96	11.02	12.25	13.39	14.04	11.68
UNPAD67	Week 2	Female	36-40	TB-only	Good	10.29	8.93	11.15	10.75	11.27	13.08	10.94	9.42	11.36	7.64	7.64	10.32	13.07	13.91	9.19	11.28	7.64	14.32	12.55	10.86	12.09	10.1	11.65	7.64	7.64	14.78	10.78	13.92	10.15	15.89	10.86	11.85	7.64	12.72	9.22	12	10.61	9.93	13.26	11.86	13.27	13.23	12.43	11.77
UNPAD67	Month 2	Female	36-40	TB-only	Good	9.13	8.06	10.43	10.64	10.87	11.5	10.33	8.37	11.24	7.64	7.64	9.95	12.55	12.3	8.4	10.97	12.01	12.95	11.78	10.61	11.31	10.09	10.63	10.96	7.64	13.02	10.33	13.12	8.79	14.46	9.46	10.89	7.64	11.05	8.23	11.36	9.34	8.64	13.23	10.97	11.8	11.62	12.14	11.42
UNPAD67	Month 6	Female	36-40	TB-only	Good	8.99	7.88	10.01	10.91	11.02	7.64	10.35	7.76	11.79	7.64	7.64	11	13.3	7.64	8.23	10.9	11.68	12.84	12.47	11.84	11.84	11.77	10.14	11.37	7.64	7.64	10.89	13.43	7.64	7.64	9.24	10.5	7.64	7.64	8.11	11.42	9.53	8.51	13.56	10.8	10.63	7.64	7.64	13.12
UNPAD68	Diagnosis	Male	41-45	TBrel-IH	Good	8.61	8.69	10.35	10.47	10.84	12.45	11.07	7.64	11.22	7.64	7.64	9.52	13.04	7.64	8.2	11.06	11.97	13.26	12.22	11.46	11.39	12.04	10.19	11.02	7.64	13.42	11.29	13.48	8.37	14.29	9.2	11.59	7.64	11.12	8.97	12.14	9.8	8.42	13.64	10.86	12.82	13.86	14.74	10.78
UNPAD68	Week 2	Male	41-45	TBrel-IH	Good	9.89	9.5	10.41	10.29	10.63	12.85	11.18	9.35	11.41	7.64	7.64	9.98	12.77	7.64	8.36	10.88	13.12	14.32	12.61	11.24	11.9	11.61	11.5	10.91	7.64	13.26	11.27	14.16	8.99	14.82	10.97	12.62	7.64	11.58	8.62	12.08	10.6	9.52	13.85	11.8	13.08	14.13	14.41	11.22
UNPAD68	Month 2	Male	41-45	TBrel-IH	Good	9.24	8.69	10.81	10.65	11.08	13.18	11.47	7.64	11.34	7.64	7.64	10.24	13.08	7.64	9.28	11.16	12.85	13.81	12.54	11.42	11.8	11.13	11.03	11.5	7.64	13.18	11.34	13.51	9.43	15.04	9.94	12.23	7.64	11.92	9.27	11.92	10.34	8.88	13.68	11.45	12.56	7.64	13.59	11.46
UNPAD68	Month 6	Male	41-45	TBrel-IH	Good	9.48	9.22	10.53	10.59	11.62	13.52	11.76	8.77	10.97	7.64	7.64	11.26	13.69	7.64	9.07	11.36	12.93	14.31	12.36	12.32	12.69	10.77	11.39	11.96	7.64	13.51	10.81	13.06	9.96	15.28	9.88	12.33	7.64	12.29	9.74	12.35	10.39	9.44	12.86	11.6	11.94	7.64	12	13.65
UNPAD69	Week 2	Male	61-65	TBrel-IH	Good	9.74	8.77	10.37	10.3	10.96	12.45	11.94	7.64	12.06	7.64	7.64	11.27	13.74	12.91	8.74	11.61	7.64	13.51	11.19	11.4	12.01	12.25	10.65	11.63	16.84	13.43	11.68	13.12	8.74	7.64	8.74	12.17	11.1	11.06	9.89	12.29	10.06	9.2	14.27	10.1	12.21	13.07	14.01	12.76
UNPAD69	Month 2	Male	61-65	TBrel-IH	Good	9.73	8.62	9.72	11.01	11.35	11.97	7.64	7.64	12.58	7.64	7.64	11.79	14.73	12.6	8.89	11.68	7.64	13.3	13.13	11.74	12.92	11.9	10.22	11.42	16.9	12.94	11.59	13.06	8.36	7.64	7.64	11.91	10.77	10.63	9.46	12.01	9.94	8.74	13.75	11.09	11.74	12.83	13.56	14.24
UNPAD69	Month 6	Male	61-65	TBrel-IH	Good	8.91	8.12	9.94	11.09	11.34	11.66	11.32	7.64	12.95	7.64	7.64	12.19	14.93	12.22	8.55	11.93	7.64	12.74	12.77	11.78	13.15	12.31	10.01	11.11	7.64	12.47	11.19	13.24	7.89	7.64	8.51	11.32	10.44	10.18	9.29	11.66	9.45	8.43	14.02	10.87	11.71	12.31	12.84	14.74
UNPAD70	Diagnosis	Female	36-40	TBrel-IH	Good	8.52	7.64	9.54	9.96	9.24	11.14	9.96	7.64	11.89	7.64	7.64	10.97	13.51	7.64	7.92	10.75	11.38	12.54	11.71	11.33	11.59	12.54	9.79	10.44	7.64	12.17	11.16	12.72	7.68	13.59	9.39	10.49	7.64	7.64	8.32	12.32	9.29	8.56	13.41	9.64	12.52	13.97	14.84	12.27
UNPAD70	Week 2	Female	36-40	TBrel-IH	Good	9.07	8.52	9.79	10.41	10.44	11.99	7.64	8.91	11.89	7.64	7.64	11.57	14.19	7.64	8.14	11.01	12.1	13.12	12.34	11.58	12.43	11.72	10.4	7.64	7.64	12.86	11.04	12.62	8.77	14.29	9.43	11.54	7.64	7.64	8.5	12.29	9.73	8.77	12.99	11.33	11.95	13.92	13.84	13.2
UNPAD70	Month 2	Female	36-40	TBrel-IH	Good	9.14	8.48	9.92	10.67	10.85	11.99	10.33	8.92	11.88	7.64	7.64	11.39	14.09	7.64	8.28	11.04	12.11	13.13	12.48	11.73	12.41	11.83	10.33	7.64	7.64	12.24	11.16	12.62	8.73	14.43	9.72	11.65	7.64	11.19	8.63	12.13	9.72	8.74	13.18	11.25	11.44	14.31	13.52	12.91
UNPAD70	Month 6	Female	36-40	TBrel-IH	Good	9.62	7.88	10.32	10.6	11.29	12.27	11.07	8.34	11.74	7.64	7.64	11.66	14.56	13.22	8.27	11.25	7.64	12.8	12.25	11.77	13.12	11.75	10.77	11.06	16.02	13.09	11.29	12.5	8.36	14.6	7.64	11.64	10.96	10.84	9.34	11.86	9.52	8.87	13.08	11.78	11.67	13.24	13.09	13.58
UNPAD71	Diagnosis	Female	36-40	TBrel-IH	Good	9.82	8.71	10.77	10.36	10.49	13.5	11.08	9.46	11.79	7.64	7.64	11.04	13.4	14.09	8.72	11.18	13.04	14.03	11.32	11.52	12.33	12.32	10.86	11.21	16.29	14.47	11.5	12.99	10.01	7.64	8.32	12.29	12.24	12.17	9.31	12.52	10.31	9.26	13.7	10.98	12.08	14.33	13.06	12.31
UNPAD71	Week 2	Female	36-40	TBrel-IH	Good	11.47	10.18	12.44	10.75	12.32	15.86	12.39	8.32	7.64	7.64	7.64	11.48	13.19	16.22	10.02	12.41	14.01	15.72	10.94	12.51	13.42	10.98	12.7	7.64	17.17	16.23	10.29	12.86	11.77	17.92	11.02	13.29	14.53	14.47	10.65	13.35	11.08	11.09	13.1	11.23	12.28	15.27	7.64	13.05
UNPAD73	Diagnosis	Female	51-55	TB-DM	Good	9.14	8.52	11.06	10.55	11.58	13.81	11.71	7.64	11.68	7.64	7.64	11.74	14.61	13.76	9.54	11.76	7.64	13.3	11.65	12.27	13.25	10.77	10.14	7.64	16	14.99	11.85	13.02	9.96	7.64	7.86	11.42	12.52	12.51	10.5	12.55	9.81	8.86	13.31	11.4	12.45	14.6	12.91	14.18
UNPAD73	Week 2	Female	51-55	TB-DM	Good	9.15	8.66	10.18	10.6	11.36	12.17	7.64	7.64	11.88	7.64	7.64	11.73	14.68	12.07	9.22	11.66	7.64	13.57	12.14	12.06	13.06	11.41	10.69	11.44	16.6	13.19	11.56	12.75	8.14	14.41	8.09	12.06	7.64	10.81	9.79	12.09	10.24	8.8	13.24	7.64	11.72	13.32	12.7	14
UNPAD73	Month 2	Female	51-55	TB-DM	Good	9.17	8.9	10.51	11	11.64	11.63	11.41	7.64	12.05	7.64	7.64	11.4	14.42	11.79	9.42	11.77	7.64	13.36	12.34	12.06	12.92	11.8	10.2	11.32	16.26	12.34	11.81	12.9	7.77	13.63	8.01	11.75	7.64	10.2	9.57	12.2	10.13	8.59	13.49	11.11	12.44	13.37	13.19	13.55
UNPAD73	Month 6	Female	51-55	TB-DM	Good	9.58	8.88	10.66	10.8	11.88	12.54	11.09	7.64	11.99	7.64	7.64	11.97	14.64	12.41	8.93	11.51	7.64	13.75	12.81	12.59	13.33	11.73	10.93	10.96	16.55	13.69	10.94	12.96	8.46	14.7	7.64	11.94	11.27	11.15	9.62	11.77	10.32	9.19	12.9	11.55	11.14	13.42	11.82	14.32
UNPAD74	Diagnosis	Male	66-70	TB-DM	Good	8.96	8.06	10	10.09	10.05	12.04	10.25	8.21	11.34	7.64	7.64	11.36	13.52	7.64	7.78	10.95	11.74	12.77	11.13	11.57	11.89	11.7	10.43	10.74	7.64	13.3	10.73	12.83	8.82	14.56	9.33	10.32	7.64	7.64	8.82	11.43	9.44	9.24	12.66	10.6	9.29	13.49	10.17	13.05
UNPAD74	Week 2	Male	66-70	TB-DM	Good	9.09	8.49	10.4	10.08	10.02	11.85	10.73	9.05	10.76	7.64	7.64	11.28	13.92	11.88	8.28	11.01	12.12	13.1	11.23	11.61	11.85	12	10.41	11.61	16.32	12.49	11.22	12.4	8.4	14.37	9.88	11.9	7.64	11	9.23	12.03	9.98	8.86	12.95	10.96	12.26	13.96	12.96	12.97
UNPAD74	Month 6	Male	66-70	TB-DM	Good	9.18	8.5	10.4	10	10.24	12.35	10.54	7.64	11.37	7.64	7.64	10.93	13.74	7.64	8.38	10.96	12.33	13.28	11.1	11.83	11.91	11.73	10.51	10.97	16.02	12.6	10.9	12.66	9.27	14.94	8.38	11.92	7.64	11.51	8.67	11.59	9.99	9	12.56	11.06	10.12	14.03	10.67	12.87
UNPAD75	Diagnosis	Male	46-50	TB-DM	Good	7.83	7.64	10.01	9.26	9.73	11.44	7.64	7.64	11.5	7.64	7.64	10.13	12.66	10.73	7.64	10.25	10.9	12.2	10.52	10.84	11.04	12.52	9.12	9.54	7.64	12.25	11	12.46	7.64	13.37	9.28	10.58	7.64	10.2	7.64	12.53	8.95	7.64	14.05	9.07	13.19	14.18	15.05	11.45
UNPAD75	Month 2	Male	46-50	TB-DM	Good	8.29	7.84	9.92	9.97	10.14	11.45	10.75	7.64	12.1	7.64	7.64	10.6	12.91	10.73	7.96	10.33	11.43	12.75	11.74	11.58	12.01	12.4	9.37	10.08	7.64	10.97	11.71	12.56	8.11	13.51	9.36	10.79	7.64	10.17	7.87	12.09	9.04	7.91	13.54	10.54	12.66	14.4	15.08	12.89
UNPAD77	Diagnosis	Female	41-45	TB-DM	Good	8.47	7.78	10.25	9.96	11.04	11.43	11.4	7.64	11.93	7.64	7.64	10.53	12.96	12.36	8.45	11.32	11.59	12.46	10.43	11.11	10.93	13.26	9.36	11.3	15.12	12.4	11.47	13.22	7.64	13.61	7.87	11.06	7.64	10.02	9.23	12.97	9.24	7.99	14.29	10.32	13.05	13.82	15.15	11.73
UNPAD77	Week 2	Female	41-45	TB-DM	Good	8.79	8.21	10.23	7.64	10.34	7.64	11.32	7.64	11.4	7.64	7.64	10.61	13.56	12.45	8.73	10.82	12.11	12.99	10.97	11.2	11.31	12.26	9.87	10.19	15.59	12.73	11.3	12.53	8.16	7.64	8.11	11.57	10.55	10.47	9.38	12.62	9.61	8.25	13.32	9.99	12.25	13.31	14.24	12.52
UNPAD77	Month 2	Female	41-45	TB-DM	Good	10.85	9.68	11.79	10.72	12.24	7.64	13.27	8.3	7.64	7.64	7.64	11.15	13.35	15.44	10.49	12.19	13.36	15	11.35	11.95	12.58	10.05	12.06	7.64	16.96	15.79	10.71	12.42	11.78	7.64	9.83	13.01	13.88	13.82	11.58	14.08	10.87	10.2	12.64	10.81	11.83	14.89	12.7	12.8
UNPAD77	Month 6	Female	41-45	TB-DM	Good	10.06	9.34	10.63	10.28	11.37	12.36	11.42	7.64	11.38	7.64	7.64	11.51	13.7	13.21	8.99	11.49	13.38	14.51	11.37	11.91	12.34	11.98	11.5	11.55	16.73	13.34	10.61	12.64	8.2	14.59	9.01	12.73	7.64	10.92	9.79	12.35	10.7	9.65	13.41	11.13	11.98	14.04	13.91	13.19
UNPAD78	Diagnosis	Male	46-50	TB-DM	Good	8.98	8.2	9.86	11.12	12.03	12.06	11.79	7.64	11.81	7.64	7.64	10.2	13.5	12.48	8.8	12.14	12.24	12.96	10.91	10.96	11.22	10.94	10.31	11.66	16	13.21	10.8	12.19	8.4	7.64	8.06	11.79	10.89	10.62	9.85	12.04	9.48	8.58	13.84	10.43	11.89	12.98	13.8	11.8
UNPAD78	Week 2	Male	46-50	TB-DM	Good	8.83	7.91	10.01	10.72	11.71	7.64	7.64	7.64	12.05	7.64	7.64	11.27	13.87	13.36	8.62	11.8	12.07	13.03	11.46	11.68	11.69	11.64	10.46	11.64	7.64	13.87	10.65	12.29	9.24	7.64	8.24	11.55	11.52	11.4	9.77	12.02	9.58	8.56	13.32	10.17	10.74	13.33	11.89	13.17
UNPAD78	Month 2	Male	46-50	TB-DM	Good	8.96	8.45	10.21	10.56	11	12.06	7.64	8.29	11.9	7.64	7.64	11.38	14.13	12.52	8.45	11.49	12.47	13.03	11.51	12.03	11.64	12.13	10.47	11.3	16.07	12.92	10.82	12.63	8.58	7.64	8.61	11.71	10.81	10.47	9.16	12.17	9.54	8.76	13.36	11.14	12.5	13.5	13.83	13.29
UNPAD78	Month 6	Male	46-50	TB-DM	Good	8.82	8.39	10.26	10.45	11.14	12.28	11.34	7.64	11.21	7.64	7.64	10.88	13.55	12.55	8.57	11.43	12.43	13.23	10.63	11.36	11.39	11.39	10.5	7.64	15.93	13.41	10.36	11.97	8.11	14.66	7.72	12	7.64	10.85	9.77	11.84	9.85	8.71	12.95	10.96	10.97	12.95	12.09	12.64
UNPAD79	Diagnosis	Male	56-60	TB-DM	Good	9.11	8.82	11.57	10.6	11.01	12.52	11.55	7.64	11.93	7.64	8.06	10.96	14.2	12.84	7.64	11.86	12.33	13.44	12.44	12.07	12.47	11.36	10.82	12.42	15.96	13.47	11.5	13.34	8.68	14.64	7.64	12.09	7.64	11.1	7.64	12.1	9.76	8.7	13.67	11.45	10.02	12.17	11.05	12.58
UNPAD79	Week 2	Male	56-60	TB-DM	Good	8.97	8.56	10.42	10.21	10.85	12.18	10.74	7.64	12.16	7.64	7.64	10.58	13.82	12.34	8.86	11.5	12.14	13.19	11.93	11.74	12.21	12.04	10.31	10.96	15.79	13.2	11.17	12.53	7.94	14.3	7.64	11.71	7.64	10.78	9.32	11.73	9.92	8.66	13.11	11.06	10.91	12.81	12.38	12.47
UNPAD79	Month 2	Male	56-60	TB-DM	Good	8.9	8.22	10.26	9.71	11.01	11.98	10.84	7.64	11.7	7.64	8.32	10.6	13.26	12.06	8.79	11.63	11.97	12.97	11.04	11.54	11.57	11.64	10.08	11.13	15.5	12.91	11.29	12.59	7.93	14.25	7.64	11.54	7.64	10.57	9.4	11.84	9.39	8.1	12.97	10.83	10.37	12.3	11.45	12.21
UNPAD79	Month 6	Male	56-60	TB-DM	Good	10.48	9.49	10.55	9.6	11.33	13.59	11.02	7.64	7.64	7.64	7.64	10.63	13.04	13.87	9.24	11.78	13.12	14.63	10.63	11.59	12.37	10.35	11.68	11.38	16.3	14.71	10.23	12.02	9.62	15.6	9.26	12.7	7.64	12.23	9.91	12.33	10.36	10.09	11.98	12.07	11.4	13.93	12.22	12.36
UNPAD80	Diagnosis	Female	56-60	TB-DM	Good	7.86	7.71	10.37	10.34	11.09	12.05	10.99	7.64	11.84	7.64	7.64	11.3	13.64	7.64	8.13	11.01	11.11	12.84	12.1	12.52	12.77	12.26	9.39	10.9	7.64	13.26	11.57	13.62	8.13	13.98	8.95	10.73	7.64	10.79	8.83	12.15	9.05	8.47	13.53	10.94	12.16	14.35	13.81	13.06
UNPAD80	Week 2	Female	56-60	TB-DM	Good	8.11	8.19	10.53	9.93	8.77	11.58	9.33	7.64	12.46	7.64	7.64	10.48	13.54	7.64	7.64	9.68	11.74	12.6	12.65	12.08	12.08	13.17	9.33	9.94	7.64	12.81	12.08	14.11	7.64	13.52	8.67	11.33	7.64	10.3	7.64	11.75	9.37	7.92	14	10.64	12.15	13.42	13.89	12.01
UNPAD80	Month 2	Female	56-60	TB-DM	Good	8.15	8	10.4	10.3	10.19	11.98	10.27	7.64	12.21	7.64	7.64	10.51	13.09	7.64	8.04	10.48	11.35	12.74	12.25	12.03	12.23	11.89	9.8	10.49	7.64	12.98	11.38	13.23	7.92	13.94	8.63	11.25	7.64	10.74	7.99	11.29	9.33	8.17	12.92	10.83	11.8	13.67	13.18	12.13
UNPAD80	Month 6	Female	56-60	TB-DM	Good	8.29	8.34	10.59	10.51	11.35	11.98	10.57	7.64	11.81	10.66	7.64	11.2	13.76	7.64	8.66	10.86	11.72	12.79	12.14	12.38	12.53	12	10.21	10.55	7.64	13.13	10.9	12.91	8.27	13.75	7.64	11.14	7.64	10.8	8.16	11.26	9.29	8.61	12.99	11.01	10.43	13.36	11.75	12.57
UNPAD4	Week 2	Male	51-55	TB-DM	Poor	9.05	9.13	10.23	9.92	10.32	12.93	11.33	7.64	11.61	7.64	7.64	11.73	13.98	12.36	8.01	11.25	7.64	13.49	11.63	12.12	12.5	11.77	10.54	11.62	7.64	12.99	12.11	12.65	9.1	14.36	9.63	11.8	7.64	11.65	9.62	12.68	10.24	9.42	13.15	10.46	12.83	15.07	14.62	13.72
UNPAD4	Month 2	Male	51-55	TB-DM	Poor	8.89	8.68	10.29	9.85	10.23	12.81	10.91	7.64	11.76	7.64	7.64	11.88	14.07	12.16	8.15	11.29	7.64	13.26	11.43	11.92	12.27	11.87	10.28	11.13	7.64	12.16	12.34	12.53	9.15	14.14	9.52	11.65	7.64	11.65	9.74	13.13	10.15	9.21	13.42	10.27	13.83	15.78	15.42	13.81
UNPAD4	Month 6	Male	51-55	TB-DM	Poor	8.57	8.29	10.06	10.18	10.03	11.7	7.64	7.64	12.55	7.64	7.64	12.27	14.34	11.19	7.95	10.54	13.07	12.68	12.24	12.8	12.56	12.37	9.87	10.8	7.64	10.62	12.3	13.28	8.24	13	9.32	10.9	7.64	10.47	8.34	11.51	9.43	8.75	13.19	11.17	12.17	14.5	14.11	14.59
UNPAD4	Diagnosis	Male	51-55	TB-DM	Poor	8.73	8.11	10.3	8.72	10.34	12.24	10.41	8.02	10.93	7.64	7.64	10.86	13.29	11.6	7.64	10.67	7.64	12.73	10.25	11.58	11.51	12.46	9.87	10.3	7.64	12.35	11.49	12.41	8.44	13.57	9.22	11.3	7.64	10.95	8.26	12.77	9.79	8.77	13.78	9.57	13.28	15.1	15.16	12.38
UNPAD11	Diagnosis	Male	56-60	TBrel-IH	Poor	8.49	7.94	9.75	9.9	10.41	11.86	10.68	7.64	11.75	7.64	7.64	11.67	14.12	7.64	8.17	10.77	11.66	12.7	11.68	12.26	12.2	12.42	10.13	11.17	7.64	12	11.26	12.51	8.31	13.66	9.19	11.27	7.64	10.55	9.04	11.27	9.54	8.62	12.46	10.77	11.46	13.69	12.27	13.62
UNPAD11	Month 2	Male	56-60	TBrel-IH	Poor	7.85	7.66	9.87	9.92	10.72	11.59	10.51	7.64	11.74	7.64	7.64	11.51	13.82	7.64	8.01	10.71	11.29	12.27	11.74	12.54	12.14	12.4	9.98	10.59	7.64	11.8	11.15	12.47	7.93	13.57	9.17	10.81	7.64	10.25	8.59	11.07	9.3	8.73	12.79	10.76	11.34	13.55	12.24	13
UNPAD11	Month 6	Male	56-60	TBrel-IH	Poor	8.8	8.44	10.41	9.31	9.46	12.61	11.91	7.64	12.12	7.64	7.64	11.7	13.87	7.64	7.64	9.99	12.13	13.08	11.41	12.42	12.17	12.69	10.55	9.91	7.64	13.46	11.62	12.82	8.6	14.57	9.51	11.58	7.64	11.3	7.7	10.73	9.86	8.92	13.32	10.32	11.61	14.24	11.5	13.73
UNPAD14	Diagnosis	Male	46-50	TB-only	Poor	7.69	7.64	9.93	8.74	9.24	10.87	8.82	7.64	11.99	7.64	7.64	10.84	13.04	7.64	7.64	9.06	10.67	11.78	10.35	11.86	11.37	13.22	9.02	8.91	7.64	11.02	11.56	12.2	7.64	12.88	8.99	10.29	7.64	9.51	7.64	12.53	8.53	7.97	14.7	10.28	13.15	14.86	15.26	12.49
UNPAD14	Week 2	Male	46-50	TB-only	Poor	9.4	8.83	10.21	9.38	9.98	13.1	11.37	7.64	10.97	7.64	7.64	11.21	13.71	12.32	8.99	11.09	12.76	13.61	10.63	11.62	12.16	11.49	10.94	7.64	7.64	14.09	10.96	11.9	9.25	14.99	9.84	12.02	7.64	11.82	9.66	12.12	10.73	9.4	12.75	10.85	11.12	14.55	11.76	12.71
UNPAD14	Month 6	Male	46-50	TB-only	Poor	8.46	8.25	10.37	10.48	11.3	11.91	10.4	7.64	12.08	7.64	7.64	11.56	13.82	7.64	8.7	10.99	11.75	13.03	11.82	12.58	12.29	12.36	10.6	10.61	7.64	12.66	11.54	12.59	7.92	13.86	8.83	11.25	7.64	10.67	8.66	11.42	9.59	8.96	13.15	11.06	11.5	13.97	12.89	13.12
UNPAD16	Diagnosis	Male	36-40	TB-only	Poor	8.57	8.2	9.76	9.86	10.12	11.74	7.64	7.64	11.56	7.64	7.64	11.05	13.53	7.64	8.08	10.83	11.79	12.78	11.26	10.79	12	12.23	9.96	7.64	7.64	13.52	11.81	12.9	8.71	14.29	9.35	9.53	7.64	11.04	8.5	12.81	9.42	8.93	13.54	10.13	12.45	14.34	14.59	13.6
UNPAD16	Week 2	Male	36-40	TB-only	Poor	9.09	8.27	10.41	10.36	10.13	11.81	10.12	8.62	12.07	7.64	7.64	11.54	13.91	11.52	8.23	10.66	11.95	13.2	12.31	11.81	12.73	12.79	10.3	10.47	7.64	13.66	11.95	13.19	8.59	14.3	9.93	10.09	7.64	7.64	8.13	12.53	9.81	9.3	13.45	10.73	12.43	14.6	14.6	14.26
UNPAD16	Month 2	Male	36-40	TB-only	Poor	8.66	8.16	10.02	10.59	10.11	11.95	7.64	7.64	12.41	7.64	7.64	12.02	14.16	11.77	7.74	10.8	11.72	13.08	12.48	11.41	12.88	12.39	10.2	10.32	7.64	13.35	11.76	13.2	8.52	14.36	10.01	10.42	7.64	7.64	7.96	12.12	9.65	9	13.27	10.78	11.93	14.41	14.13	14.6
UNPAD16	Month 6	Male	36-40	TB-only	Poor	9.16	8.53	10.07	10.56	10.49	12.11	10.09	8.36	11.97	7.64	7.64	12.14	14.45	11.96	7.98	10.86	12	13.42	12.75	11.99	13.41	12.2	10.76	7.64	7.64	13.46	11.28	13.28	9.24	14.44	10.56	10.79	7.64	11.33	8.39	12.06	9.92	9.35	13.05	11.19	11.18	14.17	12.8	14.92
UNPAD17	Diagnosis	Female	36-40	TBrel-IH	Poor	8.52	8.14	10.98	9.41	10.28	12.33	10.54	7.64	10.36	7.64	8.33	11.11	13.71	11.78	8.18	11.06	13.4	12.6	10.21	12	11.45	12.75	9.89	10.78	7.64	12.36	10.95	12.93	8.92	13.68	9.9	10.99	7.64	11.18	9.12	13.02	9.4	8.49	13.72	10.42	12.42	15.16	14.35	12.21
UNPAD17	Week 2	Female	36-40	TBrel-IH	Poor	9.12	8.73	10.5	9.74	10.3	12.53	10.98	8.91	11.28	7.64	7.64	10.83	13.9	11.97	8.79	11.12	12.3	13.25	10.9	11.61	11.79	11.79	10.34	7.64	7.64	13	11.82	12.88	8.93	13.99	9.62	11.67	7.64	11.37	9.06	12.69	10.27	9.07	13.54	10.26	12.77	15	14.6	12.14
UNPAD17	Month 2	Female	36-40	TBrel-IH	Poor	8.81	8.48	10.78	9.27	10.59	12.32	10.62	7.82	10.25	7.64	7.64	10.95	13.82	11.92	8.1	11	13.63	12.89	10.26	12.61	11.72	12.57	10.07	10.7	7.64	13.76	10.91	12.69	8.88	13.76	9.33	11.22	7.64	11.18	9.07	12.84	9.55	8.67	13.05	9.79	11.65	14.51	15.08	11.82
UNPAD17	Month 6	Female	36-40	TBrel-IH	Poor	9.13	8.32	10.37	10.5	11.21	12.27	10.91	8.17	11.77	7.64	7.64	11.76	13.96	11.75	8.49	11.36	12	13.31	12.18	12.75	12.45	12.04	10.67	10.91	7.64	13.06	11.8	13.36	8.65	13.85	9.34	11.37	7.64	11.03	8.97	12.39	9.78	9.38	13.3	11.06	12.3	14.48	13.89	13.18
UNPAD19	Diagnosis	Male	46-50	TB-DM	Poor	9.52	8.41	10.18	10.36	11.14	12.83	11.41	7.64	11.1	7.64	7.64	10.82	13.31	12.81	8.76	11.52	12.75	13.74	10.68	11.2	11.89	11.5	10.67	11.26	15.8	14.25	10.75	12.27	8.96	14.95	8.79	12.13	7.64	11.41	9.67	12.69	10.01	9.07	13.55	10.72	12.18	14.45	14.45	11.83
UNPAD19	Week 2	Male	46-50	TB-DM	Poor	7.64	7.64	11.42	10.99	11.04	9.97	7.64	7.64	14.03	7.64	7.64	11.85	13.63	9.18	7.64	9.06	8.55	12.4	12.97	13.1	12.7	14.24	8.14	10.51	13.5	9.74	12.42	14.49	7.64	11.66	7.64	7.64	7.64	8.16	7.64	12.59	8.05	8.22	14.36	11.64	13.35	14.14	15.42	13.61
UNPAD19	Month 2	Male	46-50	TB-DM	Poor	8.93	8.34	10.4	10.04	10.35	13.04	10.66	7.64	12.22	7.64	7.64	11.47	14.16	12.77	8.71	11.57	12.16	13.21	12.31	11.99	12.41	11.9	10.01	10.66	15.85	13.58	11.6	13.15	9.22	14.91	7.74	11.78	11.78	11.46	9.32	12.43	9.58	8.72	12.88	11.17	12.22	13.71	14.27	12.62
UNPAD19	Month 6	Male	46-50	TB-DM	Poor	8.84	8.06	10.15	10.74	11.07	11.72	7.64	7.64	12.63	7.64	7.64	11.67	14.33	11.67	7.9	11.03	11.8	13.18	12.78	12.55	12.73	12.52	9.96	11.06	15.88	13.02	11.88	13.43	7.69	14.05	7.64	11.5	7.64	10.33	8.38	12.23	9.29	8.89	13.19	11.3	12.17	14.04	14.35	13.09
UNPAD21	Week 2	Male	46-50	TB-only	Poor	9.46	8.5	10.33	10.48	11.19	12.3	10.59	7.64	11.71	7.64	7.64	12.19	14.61	12.27	8.33	11.45	13.69	13.28	11.96	11.84	13.47	11.79	10.54	10.49	16.14	13.54	10.03	12.7	8.29	14.74	7.91	11.5	11.13	11.01	9.27	11.28	9.73	8.9	14.01	10.81	10.37	13.36	11.48	14.87
UNPAD21	Month 2	Male	46-50	TB-only	Poor	9	8.28	10.28	10.01	9.84	11.75	10.9	8.11	11.79	7.64	7.64	11.43	13.82	13.52	8.2	11.38	7.64	13	11.23	11.21	12.63	12.13	10.13	7.64	7.64	12.55	10.9	12.5	8.07	13.65	9	11.18	7.64	11.21	9.17	11.29	9.66	8.68	13.86	9.77	10.8	12.69	12.29	13.74
UNPAD25	Diagnosis	Female	46-50	TB-DM	Poor	9.21	8.31	9.97	7.64	10.59	12.61	11.27	7.64	10.69	7.64	7.64	10.2	12.71	12.74	8.76	11.29	12.29	13.22	9.02	10.43	11.12	11.14	10.03	11.28	15.83	13.94	11.01	12.57	8.1	7.64	8.85	11.77	11.44	11.15	9.76	13.36	9.69	8.87	13.53	10.04	13.74	15.13	15.76	11.38
UNPAD25	Month 2	Female	46-50	TB-DM	Poor	8.8	8.17	10.36	9.87	10.58	11.88	7.64	7.64	12.18	7.64	7.64	11.22	13.73	12.42	8.15	10.75	11.67	12.92	11.78	12.67	12.07	12.56	9.89	11.12	15.35	12.77	11.83	13.56	7.89	7.64	8.17	11.11	10.62	10.34	8.24	11.88	9.46	8.82	13.24	11.26	11.73	13.52	13.26	13.44
UNPAD25	Month 6	Female	46-50	TB-DM	Poor	9.25	8.26	10.45	10.67	11.28	12.59	11.22	7.64	12.13	7.64	7.64	11.07	14.02	13.06	8.6	11.65	12.28	13.3	11.4	12.14	11.91	12.53	10.4	11.16	15.77	13.72	11.31	12.88	8.24	7.64	8.5	11.69	11.27	11.19	9.05	11.73	9.76	8.65	13.69	11.35	10.88	13.39	11.14	13.24
UNPAD36	Diagnosis	Male	66-70	TB-DM	Poor	9.43	8.77	10.5	10.35	10.77	11.99	10.7	7.64	11.13	7.64	7.64	10.78	13.52	7.64	8.61	11.19	12.45	13.29	11.19	11.57	12.12	11.58	10.27	11.25	16.33	11.9	11.38	13.03	8.71	14.66	8.34	12.02	7.64	11.06	9.14	12.51	9.92	8.5	13.69	10.98	13.25	14.66	15.77	11.27
UNPAD36	Week 2	Male	66-70	TB-DM	Poor	8.75	8.45	9.88	10.2	10.45	11.87	7.64	8.03	12.31	7.64	9.04	11.39	13.47	12.22	8.34	10.88	11.84	12.92	11.48	11.47	12.37	11.92	10.02	10.35	15.99	11.69	11.61	12.68	8.76	14.45	7.93	11.39	7.64	11.12	8.55	11.97	9.38	8.53	13.4	9.91	12.04	14.48	14.58	12.21
UNPAD36	Month 2	Male	66-70	TB-DM	Poor	8.85	7.99	9.62	10.41	10.38	11.51	7.64	8.04	12.22	7.64	7.64	11.63	13.82	11.96	7.97	10.74	11.49	12.73	11.77	11.92	12.65	12.57	9.91	10.82	15.98	11.42	11.43	13.09	8.45	14.12	9.09	11.33	7.64	10.99	8.36	11.91	9.36	8.44	13.34	10.96	12.38	14.43	14.67	12.37
UNPAD39	Diagnosis	Male	61-65	TB-only	Poor	9.95	9.12	10.38	7.64	11.74	12.6	11.49	7.64	11.16	7.64	7.64	10.91	13.18	12.51	9.4	11.96	7.64	13.71	10.25	12.06	11.93	12.19	10.83	11.73	16.61	13.8	11.29	12.32	8.92	7.64	8.44	12.15	11.33	11.26	10.3	12.43	10.19	9.3	13.5	10.59	12.68	14.14	14.15	13.11
UNPAD39	Week 2	Male	61-65	TB-only	Poor	9.26	8.35	10.78	10.18	10.79	11.07	10.9	7.64	12.4	7.64	7.64	11.15	13.6	11.32	7.98	11.52	7.64	12.96	10.8	12.25	11.72	13.5	10.1	11.01	16.04	11.65	11.47	12.95	7.64	7.64	8.03	11.53	9.84	9.51	8.96	11.77	9.71	8.69	14.16	9.47	12.34	13.12	14.28	13.41
UNPAD39	Month 2	Male	61-65	TB-only	Poor	10.14	9.28	10.71	10.61	11.83	12.83	11.88	7.65	11.12	7.64	7.64	11.49	13.66	12.58	9.67	11.97	7.64	14.17	10.35	12.34	12.43	11.56	11.27	7.64	16.88	14.2	11.38	12.7	8.63	15.16	8.57	12.48	7.64	11.49	10.63	12.51	10.49	9.71	13.47	11.12	12.72	14.3	13.65	13.76
UNPAD39	Month 6	Male	61-65	TB-only	Poor	9.51	8.97	10.48	10.61	11.71	12.55	11.3	7.64	12.12	7.64	7.64	11.32	14.09	12.67	8.8	11.57	7.64	13.31	12.09	11.84	11.97	12.74	10.27	11.42	16.33	13.61	11.64	12.85	8.76	14.73	7.64	11.79	7.64	11.17	9.39	11.66	9.94	8.92	13.73	9.94	11.91	13.41	12.55	13.38
UNPAD42	Diagnosis	Male	36-40	TBrel-IH	Poor	7.93	7.64	10.15	8.91	9.44	11.54	9.94	7.64	11.47	7.64	7.64	10.13	13.15	7.64	7.64	10.14	11.05	11.87	10.11	11.26	10.62	13.16	9.1	9.56	7.64	11.83	11.28	13.29	7.92	13.54	8.95	10.74	7.64	10.26	7.89	12.26	8.94	7.7	13.93	10.01	12.61	13.97	14.87	11.74
UNPAD42	Week 2	Male	36-40	TBrel-IH	Poor	8.49	8.25	10.61	8.96	9.59	12.81	10.08	8.09	11.28	7.64	7.64	10.84	13.84	7.64	7.64	10.31	12.08	12.84	10.59	11.14	11.08	13.06	10.15	9.58	7.64	13.66	11.18	12.79	9.18	14.74	9.37	11.74	7.64	11.57	8.25	11.5	9.72	8.73	13.72	10.8	10.74	14.14	11.72	12.47
UNPAD42	Month 2	Male	36-40	TBrel-IH	Poor	8.19	7.94	10.34	9.46	9.81	12.22	10.34	7.64	11.38	7.64	7.64	10.91	13.87	7.64	8.2	10.73	11.57	12.41	10.87	11.35	10.98	12.88	9.62	10.19	7.64	12.85	11.18	13.51	8.21	14.16	8.87	11.17	7.64	10.82	8.97	12.22	9.61	8.38	13.71	10.44	12.15	14.14	14.04	12.99
UNPAD42	Month 6	Male	36-40	TBrel-IH	Poor	8.53	7.71	10.13	9.62	10.32	12.1	9.94	8.05	11.68	7.64	7.64	11.48	13.45	9.05	7.64	10.41	11.59	12.59	11.54	11.75	11.39	12.8	10.42	10.2	7.64	12.59	10.79	12.76	8.31	14.2	8.6	11.25	7.64	10.72	7.98	11.21	9.38	8.59	13.32	10.72	11.7	13.48	12.78	13.19
UNPAD45	Diagnosis	Male	46-50	TB-DM	Poor	8.85	8.12	10.28	10.28	10.92	12.16	11.26	7.64	11.23	7.64	7.64	10.42	13.34	12.73	8.37	11.29	7.64	13.04	11.1	11.57	11.76	11.7	9.97	11.53	7.64	13.04	11.64	12.88	8.65	7.64	8.78	11.8	10.93	10.74	9.79	12.52	9.72	8.64	13.09	10.1	12.6	13.27	14.86	11.71
UNPAD45	Week 2	Male	46-50	TB-DM	Poor	8.57	8.11	10.45	10.55	10.79	12.63	11.97	8.25	11.26	7.64	7.64	10.58	13.53	13.77	8.97	11.45	7.64	13.25	11.46	11.48	11.93	11.01	10.38	12.17	16.26	13.3	11.48	12.91	9.11	7.64	7.8	12.11	11.3	11.17	10.14	12.41	9.93	8.71	13	10.93	12.41	12.61	14.52	11.52
UNPAD45	Month 2	Male	46-50	TB-DM	Poor	8.48	8.13	9.73	10.53	10.51	7.64	7.64	7.7	12.38	7.64	7.64	11.28	13.88	12.74	8.43	10.93	11.71	13.06	12.7	12.08	12.64	11.69	9.84	11.58	7.64	7.64	11.94	13.21	8.01	7.64	8.05	11.44	10.75	7.64	8.74	11.97	9.49	8.57	12.95	10.45	11.69	13.24	14.01	12.77
UNPAD45	Month 6	Male	46-50	TB-DM	Poor	8.58	8.11	10.11	10.61	10.6	12.52	11.86	7.64	11.75	10.64	7.64	10.95	13.93	12.87	8.49	11.26	11.82	13.03	11.86	12.62	12.7	12.36	10.05	11.62	15.76	13.61	11.28	13.2	8.82	7.64	8.52	11.88	11.28	11.09	9.1	12.22	9.73	8.86	13.12	11.39	11.53	13.89	13.64	12.99
UNPAD54	Diagnosis	Female	46-50	TB-DM	Poor	9.66	9.24	11.07	10.27	11.17	12.72	11.43	7.64	11.23	7.64	7.97	11.09	14.01	12.43	9.56	11.77	12.43	13.55	10.67	11.58	12.05	11.59	10.41	12.02	16.55	13.9	11.62	12.34	8.89	14.96	8.23	11.95	7.64	11.41	10.25	13.09	10.42	9.05	13.76	9.85	13.51	14.71	15.6	11.98
UNPAD54	Week 2	Female	46-50	TB-DM	Poor	10.1	9.56	10.53	10.69	11.33	12.83	12.3	7.64	11.23	7.64	7.64	11.13	14.33	12.36	9.27	11.94	13.07	14.25	11.12	11.75	12.67	11.37	11.17	11.8	16.96	13.64	11.01	12.46	8.05	15.18	8.24	12.46	7.64	11.37	10.25	12.72	10.94	9.32	13.4	11.17	12.37	13.62	13.99	12.63
UNPAD54	Month 2	Female	46-50	TB-DM	Poor	9.45	8.56	11.01	10.49	10.86	13.04	7.64	8.94	11.84	7.64	7.64	11.47	14.35	12.96	8.88	11.54	12.34	13.52	11.39	12.12	12.45	12.5	10.35	11.4	16.42	14.26	11.76	13	8.6	15.27	8.38	11.84	7.64	11.66	9.6	12.72	10.05	8.85	14.03	11.23	12.61	14.65	15.04	12.1
UNPAD54	Month 6	Female	46-50	TB-DM	Poor	10.29	9.65	10.66	7.64	11.79	13.19	11.99	7.64	11.23	7.64	7.64	11.94	14.41	12.79	9.94	12.04	13.1	14.54	11.14	12.04	13.05	11.03	11.53	12.16	17.04	14.27	10.71	12.57	8.55	15.28	8.71	12.68	7.64	11.78	10.53	12.64	10.64	9.98	13.64	11.67	11.53	13.76	11.2	13.38
UNPAD55	Diagnosis	Male	46-50	TB-DM	Poor	8.42	7.92	10.04	9.7	10.08	11.83	10.41	7.64	11.69	7.64	7.64	10.9	13.36	11.15	7.64	10.9	12.99	12.24	11.48	12.17	12.47	12.24	9.46	10.51	7.64	11.1	11.36	12.78	8.06	13.18	9.36	10.75	7.64	10.53	8.58	11.96	9.22	8.43	12.96	10.79	12.85	14.65	14.9	13.21
UNPAD55	Week 2	Male	46-50	TB-DM	Poor	8.03	7.66	10.42	9.86	10.32	11.72	10.55	7.64	11.87	7.64	7.64	11	13.23	11.06	7.84	10.7	13.1	12.02	11.63	12.4	12.23	12.82	9.38	10.64	7.64	12.11	11.58	13.03	8	12.89	9.05	10.76	7.64	10.49	8.3	12.1	9.16	8.54	13.33	10.74	12.69	14.64	14.77	13.07
UNPAD55	Month 2	Male	46-50	TB-DM	Poor	8.03	7.64	10.51	9.75	9.81	11.29	9.94	7.64	12.35	7.64	7.64	11.44	13.37	10.62	7.64	10.49	7.64	12.1	12.12	12.79	12.85	12.79	9.37	10.28	7.64	11.53	11.44	12.93	7.64	12.57	8.63	10.41	7.64	9.84	7.64	11.7	8.98	8.99	13.16	11.1	12.61	13.88	14.48	13.62
UNPAD55	Month 6	Male	46-50	TB-DM	Poor	7.91	7.82	9.98	10.05	10.32	11.92	10.08	7.64	12.12	7.64	7.64	11.58	13.81	11.3	7.64	10.47	12.8	12.36	12.43	12.57	13.1	12.07	9.86	9.88	7.64	12.65	11.08	12.54	8.05	13.3	8.39	10.46	7.64	10.6	8	11	9.1	8.88	12.65	11.03	11.86	13.86	13.16	13.73
UNPAD56	Diagnosis	Female	41-45	TB-only	Poor	11.05	9.91	11.06	7.64	12.03	14.55	12.31	7.64	7.64	7.64	7.64	11.5	13.55	14.45	9.85	12.42	13.42	15.23	10.2	12.13	12.88	10.93	12.24	12.42	17.3	15.56	11.14	12.61	10.85	16.47	9.76	13.06	7.64	13.33	11.01	13.02	10.9	10.68	13.56	12.03	11.99	14.77	12.83	12.99
UNPAD56	Week 2	Female	41-45	TB-only	Poor	8.94	8.28	9.89	10.67	11.26	11.88	11.69	7.64	12.07	7.64	7.64	11.01	13.9	11.68	8.87	11.85	11.93	12.99	11.37	11.68	11.67	12.32	9.86	11.48	16.09	7.64	11.96	12.77	7.72	7.64	8.06	11.71	10.65	10.5	9.68	12.5	9.62	8.13	14.11	10.77	12.47	13.85	14.69	12.58
UNPAD56	Month 2	Female	41-45	TB-only	Poor	11.25	11.04	10.54	7.64	11.43	13.14	11.99	7.64	11.72	7.64	8.63	11.53	14.64	12.68	9.71	11.99	14.53	15.36	11.01	12.22	13.05	11.92	12.32	12.15	18.27	14.26	12.19	12.7	9.1	15.35	10.01	13.99	7.64	11.86	10.44	12.87	11.94	10.74	13.9	10.76	12.28	14.27	13.59	13.39
UNPAD56	Month 6	Female	41-45	TB-only	Poor	9.57	9.12	10.31	11.1	11.42	12.5	7.64	7.64	12.42	7.64	7.64	11.99	14.64	12.18	9.13	11.85	12.23	13.61	12.7	12.3	12.41	12.59	10.7	11.55	16.55	13.48	11.67	13.24	8.45	14.72	7.64	11.9	7.64	11.12	9.42	12.08	10.22	8.83	13.87	11.46	11.7	13.68	13.54	13.93
UNPAD59	Diagnosis	Female	31-35	TB-only	Poor	9.72	8.86	9.74	7.64	11.46	12.85	11.63	7.64	11.43	7.64	7.64	10.92	13.81	13.07	9.12	12.07	12.83	14.05	11.34	11.44	12.47	12.01	11.26	12.04	16.69	13.59	10.52	12.04	8.96	14.76	7.85	12.53	7.64	11.38	10.13	12.56	10.24	8.89	13.93	11.64	12.1	13.32	13.45	12.58
UNPAD59	Week 2	Female	31-35	TB-only	Poor	11.18	9.65	10.97	7.64	12.18	14.38	12.47	10.83	10.65	7.64	7.64	11.64	13.66	14.23	10.35	12.06	13.55	15.37	10.5	12.27	13.31	10.44	12.53	12.64	17.5	15.41	9.89	12.63	10.37	16.37	10.21	13.07	7.64	13.04	11.16	13.07	11.02	10.76	13.07	10.52	12.09	14.65	7.64	13.15
UNPAD59	Month 2	Female	31-35	TB-only	Poor	9.95	9.22	10.42	10.64	11.1	12.47	11.29	7.64	11.62	7.64	7.64	11.32	14.06	12.3	9.09	11.94	12.76	13.84	11.81	12.06	12.31	12.29	10.88	7.64	16.42	13.44	11.43	13.09	8.82	14.73	8.88	12.08	7.64	11.22	9.93	12.23	10.34	9.16	13.87	11.51	12.43	13.75	13.34	13.29
UNPAD59	Month 6	Female	31-35	TB-only	Poor	9.47	8.67	9.87	10.75	11.39	12.41	7.64	8.92	11.82	7.64	7.64	11.46	14.31	12.02	8.74	11.92	12.19	13.56	12.3	12.1	12.46	12.38	10.57	11.62	16.48	13.34	11.24	13.03	8.46	14.73	8.47	11.89	11.17	11.02	9.66	12.39	9.91	8.87	13.85	11.18	13.05	14	14.22	13.77
UNPAD62	Diagnosis	Female	46-50	TB-DM	Poor	8.04	7.64	10.54	7.64	14.86	12.29	7.64	7.64	12.15	7.64	7.64	10.94	13.91	7.64	7.64	7.64	11.17	12.43	12.67	11.9	12.06	13.27	9.07	7.64	7.64	13.37	11.6	13.94	8.48	14.45	9.4	10.77	7.64	11.13	7.64	12.8	9.16	8.1	13.8	10.67	13.05	14.74	15.39	13.24
UNPAD62	Week 2	Female	46-50	TB-DM	Poor	8.15	7.71	10.54	9.95	10.5	11.94	10.5	7.64	11.82	7.64	7.64	10.77	13.99	7.64	8.04	10.72	11.32	12.4	11.96	11.74	12.32	12.37	9.45	10.37	7.64	12.95	11.05	13.43	8.33	13.82	9.55	10.99	7.64	10.61	8.73	11.78	9.42	7.78	13.53	10.85	12.31	13.89	14.59	13.18
UNPAD62	Month 2	Female	46-50	TB-DM	Poor	8.73	8.97	10.48	9.83	10.28	12.97	10.28	8.47	11.57	7.64	7.64	10.27	13.58	7.64	8.08	10.46	12.36	13.27	12.4	11.62	12.35	10.44	10.57	10.37	7.64	13.55	10.56	13.02	9.4	14.87	9.74	11.78	7.64	11.72	8.23	10.95	9.99	8.53	13.38	11.27	11.7	7.64	13.26	12.2
UNPAD62	Month 6	Female	46-50	TB-DM	Poor	8.35	7.64	10.39	10.04	10.8	12.22	10.8	7.64	11.52	7.64	7.64	10.13	13.3	7.64	7.85	11.03	11.66	12.51	12.22	11.55	12.18	10.82	10.06	10.8	7.64	12.92	10.34	13.2	8.28	14.28	8.39	11.14	7.64	10.73	8.61	11.49	9.22	8.15	13.7	10.89	11.88	7.64	13.24	11.74
UNPAD64	Diagnosis	Male	61-65	TB-DM	Poor	8.41	8.25	10.1	9.92	10.5	11.25	10.24	7.64	11.92	7.64	7.64	10.58	13.06	7.64	8.17	10.68	11.74	12.51	11.18	10.47	11.95	12.04	9.91	11	7.64	12.5	10.91	12.72	8.45	13.97	9.95	10.74	7.64	10.94	8.43	12.28	9.43	8.33	13.99	10.49	13.15	14.22	15.37	11.99
UNPAD64	Week 2	Male	61-65	TB-DM	Poor	8.98	7.9	9.71	10.4	10.48	11.53	10.17	7.64	11.53	7.64	7.64	9.84	11.89	7.64	8.08	10.9	11.74	12.72	11.22	9.58	11.48	10.09	10.38	10.81	7.64	12.91	11.12	12.91	8.86	14.05	10.24	10.68	7.64	7.64	8.56	11.34	9.34	8.63	13.48	10.84	12.11	14.12	14.56	10.6
UNPAD64	Month 2	Male	61-65	TB-DM	Poor	9.04	8.03	9.61	10.63	10.58	11.67	10.28	8.22	11.63	7.64	7.64	10.37	12.83	12.08	8.21	11.04	11.58	12.68	11.79	9.88	12.14	10.75	10.24	10.83	7.64	13.14	10.13	12.58	9.23	14.12	10.32	10.71	7.64	7.64	8.41	11.27	9.36	8.59	13.24	11.13	11.2	7.64	12.81	11.25
UNPAD64	Month 6	Male	61-65	TB-DM	Poor	8.82	7.93	9.52	10.48	10.48	11.34	10.25	7.99	12.12	7.64	7.64	10.95	13.24	11.77	7.86	11.02	11.82	12.78	12.05	10.3	12.59	10.65	10.43	10.81	7.64	12.97	10.26	12.48	8.68	14.48	10.06	10.58	7.64	7.64	8.34	11.29	9.49	8.6	13.15	11.25	10.48	7.64	11.67	12.28
UNPAD76	Diagnosis	Female	56-60	TB-DM	Poor	8.6	7.8	10.41	7.64	10.8	12.06	11.32	7.64	11.65	7.64	7.64	10.17	13.58	12.78	8.52	11.43	11.81	12.52	9.05	10.52	10.85	12.37	9.4	10.9	15.37	13.11	10.81	12.7	7.97	14.17	7.64	11.25	10.84	10.71	9.41	12.46	9.24	8.19	14.02	9.31	12.13	13.65	14.09	11.19
UNPAD76	Week 2	Female	56-60	TB-DM	Poor	7.87	7.9	10.63	9.78	10.74	11.36	11.1	7.64	12.13	7.64	7.64	10.56	13.15	12.11	8.16	11.08	11.38	12.27	10.17	11.24	11.2	12.8	9.27	10.4	15.35	12.48	11.25	13.17	7.69	13.57	7.64	11.03	7.64	10.04	8.96	12.64	9.2	8.2	14.36	10.37	12.54	13.64	14.73	11.93
UNPAD76	Month 2	Female	56-60	TB-DM	Poor	7.8	7.64	10.6	9.67	10.11	7.64	7.64	7.64	11.99	7.64	7.64	10.57	13.39	11.93	8.21	10.93	11.04	11.63	10.41	11.19	11.1	12.64	8.52	10.71	15.16	12.39	11.62	13.76	7.64	7.64	7.64	10.56	10.22	9.91	8.67	12.86	9.13	7.64	14.02	10.03	13.02	13.96	15.1	11.67
UNPAD76	Month 6	Female	56-60	TB-DM	Poor	8.78	8.2	10.67	10.53	11	12.11	11.2	7.64	12.17	7.64	7.64	11.28	13.82	12.77	8.5	11.49	11.99	12.72	11.46	11.56	12.09	11.44	9.73	11.26	15.76	13	11.07	13.08	8.44	7.64	7.68	11.54	10.91	10.65	9.37	12.04	9.48	8.18	14	9.94	12.72	13.7	14.96	13.01
[truncated: 100 more columns]
