# Supplementary material for: Transcriptional profiles predict treatment outcome in patients with tuberculosis and diabetes at diagnosis and at two weeks after initiation of anti-tuberculosis treatment
Source: eBioMedicine. 2022 Jul 15;82:104173. doi: 10.1016/j.ebiom.2022.104173 (PMC9297076; doi:10.1016/j.ebiom.2022.104173)
Supplement: Supplementary file 9 [file mmc9.xlsx]

## Sheet: Supplementary Table S7
Supplementary Table S7. Gene signatures for each timepoint - RNA-Seq
Diagnosis	Week 2	Month 2	Month 6
MADCAM1	FGFR3	CD79B	DNMT3B
MTFR2	ICAM3	PIK3CB	HAUS4
TM4SF1	SLC7A4	MEF2BNB-MEF2B	SLC22A18
CLCN1	PACSIN2	TCL1A	RTN4
WASF4P	HPN	TANGO6	CCRL2
ANKDD1B	ERGIC1	PTGES3	SERPINE2
HIST1H2BO	IL1R2	DOCK7	LYSMD2
TCTEX1D2	SSPN	ZNHIT6	WASH2P
RPSAP54	DOK4	KIF14	IL17RC
WASH4P	PRKCG	PARD6B	ARFIP1
AC026185.1	TCN1	E2F5	CCDC68
RPS2P44	GCM1	AK7	PPP1R14A
RP11-466P24.6	GAS2L3	MPZL2	RIMBP3
RP11-1105G2.4	SYT2	AKR1E2	Y_RNA
RP11-229P13.25	NR1I2	OXSR1	MIR140
MIR3136	TENM4	CNIH2	LEPROT
CTB-50L17.9	SLC45A3	ACBD7	RPL18P10
RP11-272L13.4	WNK2	TNF	AC099552.2
RP11-92K15.3	DPCD	PTGES3L	RP11-544A12.5
RP11-305L7.7	CXCL11	SPIB	FLT1P1
	B3GALNT1	USP32P1	RP11-295K2.3
	SLC22A1	IGHD	RP11-56M3.1
	HIST1H2AJ	GOLGA2P7	AC132186.1
	SNRNP35	AC096579.7	C1orf213
	CLCN1	RP11-458F8.1	UGDH-AS1
	CTD-3088G3.8	AC002543.2	RP11-175P13.3
	SULF2	IGKV1D-16	RP11-638I2.10
	CLEC4C	LINC00617	RP11-705O1.8
	RNU6-1079P	RP11-407G23.4	SENP3-EIF4A1
	AGAP7	RP11-588K22.2	RP11-401F2.3
	STARD7-AS1	RP11-325K4.2	RP11-1109F11.3
	YBX1P1	AL133153.1	U91328.22
	PRRT4	RP11-479F13.1
	LINC01001
	BCAS2P2
	RP11-459O1.2
	AL627309.1
	IFNG-AS1
	CTD-3051D23.4
	RP4-647C14.3
	CTD-2006K23.1
	RP11-457M11.5
	BX649553.4
	CTB-39G8.3
	MUC8
	AC092299.8
