# Supplementary material for: Transcriptional profiles predict treatment outcome in patients with tuberculosis and diabetes at diagnosis and at two weeks after initiation of anti-tuberculosis treatment
Source: eBioMedicine. 2022 Jul 15;82:104173. doi: 10.1016/j.ebiom.2022.104173 (PMC9297076; doi:10.1016/j.ebiom.2022.104173)
Supplement: Supplementary file 10 [file mmc10.xlsx]

## Sheet: Supplementary Table S8
Supplementary Table S8. Signature Good vs Poor obtained by pooling the study groups and the cohorts.
Delta (Week 2 - Diagnosis) Signature
Gene	Module
GNLY	Cytotoxicity markers
MRC1	Pattern recognition receptors
GBP5	IFN signaling genes
NLRP1	Inflammasome components
FLCN1	Apoptosis - Survival
ZNF532	Transcriptional regulators - activators
IFIT2	IFN signaling genes
Genes that appeared also in the diagnosis or week 2 gene signatures are shown in bold. Gene signatures were obtained by downsampling the majority class ("Good" TB outcome).
