# Supplementary material for: Transcriptional profiles predict treatment outcome in patients with tuberculosis and diabetes at diagnosis and at two weeks after initiation of anti-tuberculosis treatment
Source: eBioMedicine. 2022 Jul 15;82:104173. doi: 10.1016/j.ebiom.2022.104173 (PMC9297076; doi:10.1016/j.ebiom.2022.104173)
Supplement: Supplementary file 11 [file mmc11.xlsx]

## Sheet: Supplementary Table S9
Supplementary Table S9. Signature Good vs Poor obtained by pooling the study groups and the cohorts.
Diagnosis Signature
Gene	Module
AREG	Cell growth - proliferation
BCL2	Apoptosis - Survival
CASP8	Apoptosis - Survival
CCL13	Chemokines
CD209	Pattern recognition receptors
CLEC7A	Pattern recognition receptors
CTLA4	Treg associated genes
CX3CL1	Chemokines
FCGR1A	IFN signaling genes
GBP1	IFN signaling genes
IL12B	Myeloid associated genes
LTF	Anti-microbial activity
NLRP3	Inflammasome components
STAT1	IFN signaling genes
TIMP2	Inflammation
TLR8	Pattern recognition receptors
TLR9	Pattern recognition receptors
TNFRSF1A	Apoptosis - Survival
ZNF331	Transcriptional regulators - activators
Gene signature obtained by applying SMOTE sampling technique. Genes that are also identified in the Diagnosis signature obtained by downsamling are shown in bold.
